# Supplementary material for: Characterization of Metabolic Patterns in Mouse Spermatogenesis and Its Clinical Implications in Humans
Source: Int J Mol Sci. 2025 Jan 24;26(3):1001. doi: 10.3390/ijms26031001 (PMC11816495; doi:10.3390/ijms26031001)
Supplement: Supplementary file 1 [file ijms-26-01001-s001.zip]

Archive with 10 entries (10 files):
- .DS_Store
- Supplementary Table S1 Differential metabolites between pachytene spermatocytes and round spermatids.xlsx
- Supplementary Table S2 Differential metabolites between round spermatids and elongated spermatids.xlsx
- Supplementary Table S3 Differential metabolites between germ cells and somatic cells.xlsx
- Supplementary Table S4 Pathway enrichment analysis for differential metabolites with higher levels in germ cells.xlsx
- Supplementary Table S5 Pathway enrichment analysis for differential metabolites with higher levels in somatic cells.xlsx
- Supplementary Table S6 Clinical data of the azoospermia patients and control group subjects.xlsx
- Supplementary Table S7 Differential metabolites between azoospermia patients and control group subjects.xlsx
- Supplementary Table S8 Pathway enrichment analysis of differential metabolites in control group subjects.xlsx
- Supplementary Table S9 Pathway enrichment analysis of differential metabolites in azoospermia patients.xlsx
