# Supplementary material for: Characterization of Metabolic Patterns in Mouse Spermatogenesis and Its Clinical Implications in Humans
Source: Int J Mol Sci. 2025 Jan 24;26(3):1001. doi: 10.3390/ijms26031001 (PMC11816495; doi:10.3390/ijms26031001)
Supplement: Supplementary file 1 [file ijms-26-01001-s001.zip › Supplementary Table S1 Differential metabolites between pachytene spermatocytes and round spermatids.xlsx]

## Sheet: Metabolites
Supplementary Table S1 Differential metabolites between pachytene spermatocytes and round spermatids
HMDB_number	VIP	ttest_p	utest_p	FC	fdr_adjust_ttest_p	bonferroni_adjust_utest_p	log2FoldChange	pvalue	diffexpressed	delabel	NAME
HMDB0000208	0.58048	0.362968	0.699134	5.4959	0.533707	1	2.45836	0.362968	NO		a-Ketoglutarate
HMDB0000374	0.417424	0.35963	0.588745	0.591852	0.530543	1	-0.756691	0.35963	NO		17-Hydroxyprogesterone
HMDB0072863	1.51258	0.0185661	0.0021645	1.95266	0.0855573	0.967532	0.965441	0.0185661	RShigher	HMDB0072863	MG(12:0/0:0/0:0)
HMDB0010382	0.879583	0.154511	0.179654	4.83622	0.319806	1	2.27388	0.154511	NO		1-Palmitoyl-sn-glycero-3-phosphocholine
HMDB0072866	1.37358	0.0172715	0.0151515	3.62854	0.0812757	1	1.85939	0.0172715	RShigher	HMDB0072866	MG(10:0/0:0/0:0)
HMDB0000014	0.806237	0.298605	0.588745	0.739981	0.476701	1	-0.434439	0.298605	NO		Deoxycytidine
HMDB0000343	0.571329	0.202595	0.393939	0.115887	0.38211	1	-3.10921	0.202595	NO		2-Hydroxyestrone
HMDB0059655	1.56	0.000722862	0.004329	1.54061	0.00897554	1	0.623504	0.000722862	RShigher	HMDB0059655	2-Hydroxyglutarate
HMDB0001624	0.671162	0.183787	1	0.201534	0.361513	1	-2.31091	0.183787	NO		2-Hydroxycaproic acid
HMDB0031057	0.0749931	0.616959	0.699134	0.862025	0.732081	1	-0.214199	0.616959	NO		2-Hydroxypalmitic Acid
HMDB0002040	1.04954	0.13079	0.025974	3.70764	0.303146	1	1.8905	0.13079	NO		4-Methoxycinnamic acid
HMDB0000405	1.40224	0.126897	0.00865801	0.0312798	0.301718	1	-4.99862	0.126897	NO		2-Methoxyestradiol
HMDB0000010	0.935531	0.307412	0.0930736	0.175425	0.484664	1	-2.51107	0.307412	NO		2-Methoxyestrone
HMDB0010715	0.219465	0.638403	0.0649351	0.602137	0.739291	1	-0.731837	0.638403	NO		2-Phenylacetamide
UN.1	0.912005	0.28994	0.0930736	0.630697	0.467881	1	-0.66498	0.28994	NO		2-Piperidinemethanol
HMDB0002511	0.569418	0.215369	0.699134	0.0660314	0.389213	1	-3.9207	0.215369	NO		3,4,5-Trimethoxycinnamic acid
HMDB0012162	0.142976	0.887504	0.818182	1.07268	0.924742	1	0.101221	0.887504	NO		4-Methoxytyramine
HMDB0001476	0.942577	0.0929424	0.132035	2.54907	0.250273	1	1.34997	0.0929424	NO		3-Hydroxyanthranilic acid
HMDB0000440	0.170057	0.546673	0.818182	0.775934	0.675908	1	-0.365995	0.546673	NO		3-Hydroxyphenylacetic acid
HMDB0006524	0.143736	0.663055	0.937229	0.803598	0.761917	1	-0.315454	0.663055	NO		3-Indoleacetonitrile
HMDB0002302	0.503434	0.426545	0.588745	1.36075	0.588474	1	0.444403	0.426545	NO		3-Indolepropionic acid
HMDB0011600	0.161721	0.77337	0.937229	0.966263	0.841383	1	-0.0495129	0.77337	NO		3-Methyladenine
HMDB0000555	0.417543	0.86139	0.699134	0.913475	0.905979	1	-0.130563	0.86139	NO		3-Methyladipic acid
HMDB0000752	0.891824	0.0522638	0.0411255	1.54235	0.178529	1	0.625135	0.0522638	NO		Methylglutaric acid
HMDB0000466	0.0558257	0.673129	0.699134	0.769956	0.763677	1	-0.377152	0.673129	NO		3-Methylindole
HMDB0000479	1.4712	0.00212338	0.0021645	0.390927	0.0210922	0.967532	-1.35503	0.00212338	PAChigher	HMDB0000479	3-Methylhistidine
HMDB0001886	0.567115	0.170516	0.393939	1.67826	0.343337	1	0.746967	0.170516	NO		3-Methylxanthine
HMDB0001955	0.905044	0.137876	0.24026	1.22098	0.309435	1	0.28804	0.137876	NO		3-Phenylbutyric Acid
HMDB0000881	1.56799	0.00452933	0.0021645	1.6747	0.0319373	0.967532	0.743902	0.00452933	RShigher	HMDB0000881	Xanthurenic acid
HMDB0000500	1.20294	0.0229954	0.0151515	2.79071	0.0970266	1	1.48063	0.0229954	RShigher	HMDB0000500	4-Hydroxybenzoic acid
HMDB0002035	0.440998	0.449041	0.588745	1.1704	0.608247	1	0.227001	0.449041	NO		4-Hydroxycinnamic acid
HMDB0002072	1.57007	0.0359366	0.0021645	8.05696	0.137113	0.967532	3.01024	0.0359366	RShigher	HMDB0002072	4-Methoxyphenylacetic acid
HMDB0000873	0.549257	0.50176	0.179654	0.622558	0.653897	1	-0.683719	0.50176	NO		4-Methylcatechol
HMDB0001173	1.37225	0.00278322	0.004329	0.569467	0.0249222	1	-0.812317	0.00278322	PAChigher	HMDB0001173	5'-Methylthioadenosine
HMDB0246808	0.00426151	0.98393	0.818182	1.00286	0.987305	1	0.0041262	0.98393	NO		5-Hydroxymethyl-2-Deoxyuridine
HMDB0002339	0.120736	0.897324	0.937229	1.02797	0.930636	1	0.0398026	0.897324	NO		5-Methoxytryptophan
HMDB0004095	1.07891	0.0739555	0.179654	1.61843	0.218547	1	0.694593	0.0739555	NO		5-Methoxytryptamine
HMDB0001896	0.960594	0.130428	0.0649351	0.41732	0.303146	1	-1.26077	0.130428	NO		5-Methoxytryptophol
HMDB0002658	0.388745	0.706568	0.309524	0.636711	0.791568	1	-0.651289	0.706568	NO		6-Hydroxynicotinic acid
HMDB0006119	0.671185	0.188696	0.588745	0.0458274	0.366658	1	-4.44765	0.188696	NO		7b-Hydroxycholesterol
HMDB0003333	1.29715	0.096601	0.00865801	0.182799	0.255507	1	-2.45167	0.096601	NO		8-Hydroxy-deoxyguanosine
HMDB0000042	1.6337	0.00156297	0.0021645	2.5893	0.0170402	0.967532	1.37256	0.00156297	RShigher	HMDB0000042	acetate
HMDB0000060	1.03416	0.284772	0.24026	2.14032	0.462884	1	1.09782	0.284772	NO		acetoacetic acid
HMDB0000532	1.16341	0.0271038	0.0411255	1.36383	0.111921	1	0.447663	0.0271038	NO		Acetylglycine
HMDB0000201	1.03369	0.104883	0.0649351	0.358145	0.269441	1	-1.48138	0.104883	NO		L-Acetylcarnitine
HMDB0000034	0.944731	0.273745	0.0930736	0.627119	0.45253	1	-0.673189	0.273745	NO		Adenine
HMDB0000050	0.783771	0.0196428	0.0151515	2.20762	0.0886504	1	1.14249	0.0196428	NO		Adenosine
HMDB0003540	0.980183	0.0783937	0.179654	1.47386	0.224628	1	0.559596	0.0783937	NO		3'-AMP
UN.2	1.16038	0.0237279	0.0411255	0.624889	0.0991251	1	-0.678327	0.0237279	PAChigher	UN.2	Agmatine Sulfate
HMDB0000462	0.865375	0.139644	1	0.030385	0.309435	1	-5.0405	0.139644	NO		Allantoin
HMDB0000053	1.24484	0.121061	0.0021645	0.147719	0.290937	0.967532	-2.75908	0.121061	NO		Androstenedione
HMDB0001043	1.18745	0.0541496	0.179654	1.86299	0.180633	1	0.897621	0.0541496	NO		Arachidonic acid
HMDB0000538	0.0189135	0.423467	0.588745	0.363133	0.586681	1	-1.46143	0.423467	NO		ATP
HMDB0000784	0.419903	0.358299	0.699134	0.259691	0.53033	1	-1.94513	0.358299	NO		Azelaic acid
HMDB0000543	1.10685	0.146859	0.0151515	6.14472	0.312955	1	2.61935	0.146859	NO		Benzenebutanoic acid
HMDB0000056	0.23235	0.859225	0.937229	0.943435	0.905979	1	-0.0840048	0.859225	NO		Beta-Alanine
HMDB0000054	0.486032	0.512633	0.0411255	2.29964	0.661718	1	1.20141	0.512633	NO		Bilirubin
HMDB0000030	1.32041	0.0166473	0.00865801	0.636583	0.0800145	1	-0.65158	0.0166473	PAChigher	HMDB0000030	Biotin
HMDB0000511	0.280647	0.130888	0.588745	6.16088	0.303146	1	2.62314	0.130888	NO		Capric acid
HMDB0000033	0.379096	0.512037	0.699134	0.744829	0.661718	1	-0.425019	0.512037	NO		Carnosine
HMDB0000067	0.77424	0.625981	0.24026	1.45981	0.732221	1	0.545783	0.625981	NO		Cholesterol
HMDB0000619	0.746811	0.20843	0.24026	1.27909	0.385304	1	0.355118	0.20843	NO		Cholic acid
HMDB0002183	1.23673	0.0284646	0.0649351	2.31614	0.114628	1	1.21172	0.0284646	RShigher	HMDB0002183	Docosahexaenoic acid
HMDB0000072	0.673197	0.637333	0.393939	0.847866	0.739291	1	-0.238091	0.637333	NO		cis-Aconitic acid
HMDB0000634	1.33998	0.033692	0.0151515	2.48347	0.133277	1	1.31236	0.033692	RShigher	HMDB0000634	Citraconic acid
HMDB0000094	1.41683	0.214801	0.0021645	17.8304	0.389213	0.967532	4.15627	0.214801	NO		Citric acid
HMDB0000063	1.64145	0.0664539	0.0021645	0.050267	0.207726	0.967532	-4.31424	0.0664539	NO		Cortisol
HMDB0002802	0.110306	0.617438	0.393939	0.790568	0.732081	1	-0.339038	0.617438	NO		Cortisone
HMDB0000562	1.18443	0.0349736	0.0151515	0.82069	0.137113	1	-0.28509	0.0349736	NO		Creatinine
HMDB0002214	0.25869	0.402127	1	0.677823	0.572455	1	-0.561019	0.402127	NO		Cuminaldehyde
HMDB0000099	0.384325	0.323142	0.699134	2.07032	0.499807	1	1.04986	0.323142	NO		cystathionine
HMDB0000630	1.176	0.118527	0.00865801	0.127729	0.288633	1	-2.96884	0.118527	NO		Cytosine
HMDB0000077	1.27338	0.224684	0.00865801	0.0888669	0.394061	1	-3.49221	0.224684	NO		Dehydroepiandrosterone
HMDB0001149	0.12162	0.555207	0.0649351	0.592554	0.681968	1	-0.754982	0.555207	NO		5-Aminolevulinic acid
HMDB0000450	0.257964	0.934584	0.818182	1.02928	0.951615	1	0.0416354	0.934584	NO		5-Hydroxylysine
HMDB0000071	0.978676	0.0683545	0.025974	0.767859	0.210721	1	-0.381086	0.0683545	NO		Deoxyinosine
HMDB0001254	1.73441	0.000472032	0.0021645	0.0928098	0.00703328	0.967532	-3.42958	0.000472032	PAChigher	HMDB0001254	Glucosamine 6-phosphate
HMDB0000127	0.94134	0.334111	0.0021645	11.017	0.511869	0.967532	3.46166	0.334111	NO		D-Glucuronic acid
HMDB0006355	0.608065	0.606944	0.393939	1.11704	0.725411	1	0.159681	0.606944	NO		D-Glucurono-6,3-lactone
HMDB0002961	0.225257	0.544006	0.818182	0.900673	0.675908	1	-0.150924	0.544006	NO		Dihydrotestosterone
HMDB0003701	0.382985	0.423933	0.588745	0.648076	0.586681	1	-0.625766	0.423933	NO		Dimethylbenzimidazole
HMDB0001874	0.292141	0.374898	0.588745	0.100529	0.547645	1	-3.31431	0.374898	NO		Isocitric acid
HMDB0000623	0.301741	0.410254	1	0.82355	0.576678	1	-0.280073	0.410254	NO		Dodecanedioic acid
HMDB0000638	0.618597	0.354627	0.393939	2.84514	0.528394	1	1.5085	0.354627	NO		Dodecanoic acid
HMDB0000663	0.786854	0.140918	0.0411255	1.55542	0.309435	1	0.637304	0.140918	NO		D-Glucaric acid
HMDB0000252	0.827182	0.15255	0.179654	0.237195	0.319806	1	-2.07586	0.15255	NO		Sphingosine
HMDB0001999	0.15964	0.731066	0.393939	0.802781	0.804893	1	-0.316922	0.731066	NO		Eicosapentaenoic acid
HMDB0002068	1.76457	6.50382e-07	0.0021645	1.63611	2.70461e-05	0.967532	0.710266	6.50382e-07	RShigher	HMDB0002068	Erucic acid
HMDB0000151	1.75535	1.10458e-06	0.0021645	1.59145	3.20082e-05	0.967532	0.670346	1.10458e-06	RShigher	HMDB0000151	Estradiol
HMDB0000153	1.76455	6.50485e-07	0.0021645	1.6361	2.70461e-05	0.967532	0.710265	6.50485e-07	RShigher	HMDB0000153	Estriol
HMDB0000145	0.731262	0.196241	1	0.367708	0.374872	1	-1.44337	0.196241	NO		Estrone
HMDB0000622	1.73218	7.45521e-05	0.0021645	0.609938	0.0014489	0.967532	-0.713267	7.45521e-05	PAChigher	HMDB0000622	Ethylmalonic acid
HMDB0001248	0.496125	0.528629	0.309524	1.0897	0.672575	1	0.123937	0.528629	NO		flavin adenine dinucleotide
HMDB0000121	0.903702	0.0615166	0.0930736	1.86348	0.200715	1	0.897999	0.0615166	NO		Folic acid
HMDB0000134	0.668736	0.221369	0.309524	0.607383	0.392667	1	-0.719322	0.221369	NO		fumarate
HMDB0001401	0.245085	0.819746	0.699134	1.06067	0.876618	1	0.084982	0.819746	NO		Glucose 6-phosphate
HMDB0000122	0.656666	0.547379	1	0.887664	0.675908	1	-0.171914	0.547379	NO		Glucose
HMDB0000641	0.869262	0.141219	0.24026	1.35805	0.309435	1	0.441534	0.141219	NO		Glutamine
HMDB0000661	0.617932	0.318144	0.588745	1.93472	0.493786	1	0.952128	0.318144	NO		Glutaric acid
HMDB0000086	0.426627	0.307396	0.309524	1.37774	0.484664	1	0.462305	0.307396	NO		Glycerophosphocholine
HMDB0000123	1.50158	0.00124304	0.0021645	1.1762	0.0138909	0.967532	0.234136	0.00124304	NO		Glycine
HMDB0000138	1.4677	0.00457268	0.004329	1.53428	0.0319373	1	0.617558	0.00457268	RShigher	HMDB0000138	Glycocholic acid
HMDB0000115	1.40889	0.00997277	0.0151515	2.34314	0.0543638	1	1.22844	0.00997277	RShigher	HMDB0000115	Glycolic acid
HMDB0000132	0.803946	0.172584	0.132035	1.54672	0.345942	1	0.629216	0.172584	NO		Guanine
HMDB0000672	1.35714	0.0272918	0.00865801	1.84527	0.111921	1	0.883833	0.0272918	RShigher	HMDB0000672	Hexadecanedioic acid
HMDB0000714	0.506683	0.719196	0.0930736	1.28241	0.802123	1	0.358854	0.719196	NO		Hippuric acid
HMDB0000764	0.242649	0.627384	0.24026	1.70909	0.732221	1	0.773231	0.627384	NO		Hydrocinnamic acid
HMDB0000725	1.07354	0.00445105	0.0021645	2.62304	0.0319373	0.967532	1.39124	0.00445105	RShigher	HMDB0000725	4-Hydroxyproline
HMDB0000965	0.453393	0.619732	0.309524	1.25451	0.732221	1	0.327122	0.619732	NO		Hypotaurine
HMDB0029739	0.730421	0.315617	0.393939	0.636634	0.492208	1	-0.651464	0.315617	NO		Indole-3-acetamide
HMDB0029738	0.999893	0.118811	0.0151515	0.218565	0.288633	1	-2.19387	0.118811	NO		Indole-3-methyl acetate
HMDB0000197	0.205995	0.806673	0.588745	0.808669	0.866785	1	-0.306379	0.806673	NO		Indoleacetic acid
HMDB0000175	0.91107	0.156912	0.179654	0.612783	0.321741	1	-0.706551	0.156912	NO		Inosinic acid
HMDB0000021	0.661633	0.677669	0.0649351	1.21365	0.766882	1	0.279349	0.677669	NO		Iodotyrosine
HMDB0002092	0.40379	0.631059	0.588745	0.843564	0.734592	1	-0.245431	0.631059	NO		Itaconic acid
HMDB0000190	0.909625	0.258156	0.0649351	1.28049	0.435456	1	0.356698	0.258156	NO		lactate
HMDB0000706	1.16342	0.0371143	0.0411255	0.68466	0.138251	1	-0.546541	0.0371143	NO		L-Aspartyl-L-phenylalanine
HMDB0000062	0.827325	0.130617	0.309524	0.862175	0.303146	1	-0.213947	0.130617	NO		L-Carnitine
HMDB0000192	1.34608	0.0142824	0.00865801	1.34296	0.070936	1	0.42542	0.0142824	NO		L-Cystine
HMDB0000181	0.739167	0.132889	0.393939	0.44831	0.304622	1	-1.15743	0.132889	NO		L-Dopa
HMDB0000177	0.990623	0.0764552	0.025974	0.662372	0.221919	1	-0.594286	0.0764552	NO		L-Histidine
HMDB0000673	1.15902	0.216634	0.0021645	3.11575	0.389213	0.967532	1.63958	0.216634	NO		Linoleic acid
HMDB0001451	1.60625	0.00479635	0.0021645	1.5745	0.0324844	0.967532	0.65489	0.00479635	RShigher	HMDB0001451	(R)-lipoic acid
HMDB0000761	0.933581	0.286049	0.0649351	1.26308	0.463274	1	0.336946	0.286049	NO		Lithocholic acid
HMDB0000687	1.57823	0.00294657	0.0021645	0.785875	0.0253292	0.967532	-0.347628	0.00294657	NO		L-Leucine
HMDB0000182	0.377729	0.409904	0.588745	1.10971	0.576678	1	0.150187	0.409904	NO		L-Lysine
HMDB0000156	1.19556	0.0275692	0.0649351	0.218207	0.112031	1	-2.19623	0.0275692	PAChigher	HMDB0000156	L-Malic acid
HMDB0000159	0.462304	0.665458	0.393939	1.10459	0.762036	1	0.143507	0.665458	NO		L-Phenylalanine
HMDB0000162	1.43922	0.00242485	0.0021645	0.802696	0.0225814	0.967532	-0.317074	0.00242485	NO		L-Proline
HMDB0000187	0.135277	0.405744	0.393939	1.18427	0.574941	1	0.243998	0.405744	NO		L-Serine
HMDB0000248	0.700011	0.296817	0.309524	1.55146	0.475545	1	0.633627	0.296817	NO		Thyroxine
HMDB0000929	1.46631	0.00471054	0.004329	0.770264	0.032394	1	-0.376576	0.00471054	NO		L-Tryptophan
HMDB0000158	1.55569	0.0058953	0.0021645	0.580198	0.0379909	0.967532	-0.785383	0.0058953	PAChigher	HMDB0000158	L-Tyrosine
HMDB0035698	0.547144	0.575117	0.393939	1.53915	0.696485	1	0.622131	0.575117	NO		(-)-Matairesinol
HMDB0001389	0.762257	0.17365	0.393939	1.45231	0.346524	1	0.538353	0.17365	NO		Melatonin
HMDB0000696	1.06094	0.112477	0.025974	2.24208	0.279318	1	1.16483	0.112477	NO		methionine
HMDB0254053	0.34218	0.499921	0.588745	0.891162	0.653405	1	-0.16624	0.499921	NO		methyl-THF
HMDB0000806	0.062755	0.347553	0.937229	0.358632	0.521453	1	-1.47942	0.347553	NO		Myristic acid
HMDB0000446	1.30166	0.0172734	0.025974	3.00665	0.0812757	1	1.58816	0.0172734	RShigher	HMDB0000446	N-Alpha-acetyllysine
HMDB0001138	1.60672	0.00323484	0.0021645	0.257331	0.0272825	0.967532	-1.9583	0.00323484	PAChigher	HMDB0001138	N-Acetylglutamic acid
HMDB0000766	1.78639	7.26071e-07	0.0021645	0.351579	2.70461e-05	0.967532	-1.50808	7.26071e-07	PAChigher	HMDB0000766	N-Acetyl-L-alanine
HMDB0011756	1.00033	0.041299	0.0930736	1.38084	0.151317	1	0.465547	0.041299	NO		N-Acetylleucine
HMDB0011745	1.35989	0.0218828	0.00865801	0.290346	0.0958982	1	-1.78415	0.0218828	PAChigher	HMDB0011745	N-Acetyl-L-methionine
HMDB0000512	0.0434507	0.622608	0.937229	0.882094	0.732221	1	-0.180996	0.622608	NO		N-Acetyl-L-phenylalanine
HMDB0000866	1.70637	0.00119143	0.0021645	0.438407	0.0136556	0.967532	-1.18966	0.00119143	PAChigher	HMDB0000866	N-Acetyl-L-tyrosine
HMDB0000230	1.64007	0.00381177	0.0021645	0.364531	0.031553	0.967532	-1.45589	0.00381177	PAChigher	HMDB0000230	N-Acetylneuraminic acid
HMDB0001015	1.36199	0.00175104	0.0021645	0.581381	0.0182027	0.967532	-0.782444	0.00175104	PAChigher	HMDB0001015	N-Formyl-L-methionine
HMDB0001406	1.32494	0.0208911	0.0021645	0.806081	0.0924585	0.967532	-0.311003	0.0208911	NO		Niacinamide
HMDB0001488	0.0569697	0.457865	0.588745	0.433478	0.612771	1	-1.20597	0.457865	NO		Nicotinic acid
HMDB0001020	0.73711	0.520676	0.0930736	1.48703	0.666883	1	0.57243	0.520676	NO		N,N-Dimethylaniline
HMDB0034146	0.730153	0.144597	0.24026	1.83136	0.311846	1	0.872916	0.144597	NO		Octadecanamide
HMDB0003337	0.590407	0.30846	0.393939	0.877512	0.484664	1	-0.188509	0.30846	NO		oxidized glutathione
HMDB0240774	0.550271	0.34412	0.588745	0.0433485	0.521453	1	-4.52788	0.34412	NO		L-Palmitoylcarnitine
HMDB0001101	1.26557	0.0198323	0.0151515	3.02355	0.0886504	1	1.59624	0.0198323	RShigher	HMDB0001101	p-Anisic acid
HMDB0004231	1.58086	0.00018938	0.0021645	1.79727	0.00313803	0.967532	0.845811	0.00018938	RShigher	HMDB0004231	Panthenol
HMDB0000826	1.76021	7.04745e-07	0.0021645	1.62735	2.70461e-05	0.967532	0.702521	7.04745e-07	RShigher	HMDB0000826	Pentadecanoic acid
HMDB0002080	1.27607	0.0420048	0.0411255	1.58788	0.152652	1	0.667103	0.0420048	RShigher	HMDB0002080	Petroselinic acid
HMDB0001587	0.43588	0.905359	0.0649351	0.948901	0.932478	1	-0.0756704	0.905359	NO		Phenylglyoxylic acid
HMDB0000224	1.64922	0.00881631	0.0021645	0.108742	0.0513188	0.967532	-3.20102	0.00881631	PAChigher	HMDB0000224	phosphoethanolamine
HMDB0000857	0.751628	0.0782353	0.132035	2.28125	0.224628	1	1.18982	0.0782353	NO		Pimelic acid
HMDB0000070	0.20634	0.985096	0.699134	1.00415	0.987305	1	0.00598091	0.985096	NO		Pipecolic acid
HMDB0000253	0.22778	0.992839	0.818182	1.00183	0.992839	1	0.00263816	0.992839	NO		Pregnenolone
HMDB0001830	0.511581	0.221361	0.588745	0.33703	0.392667	1	-1.56905	0.221361	NO		Progesterone
HMDB0001220	1.37663	0.0456362	0.00865801	0.0830734	0.160625	1	-3.58947	0.0456362	PAChigher	HMDB0001220	Prostaglandin E2
HMDB0001366	0.207445	0.860035	0.588745	1.12557	0.905979	1	0.170654	0.860035	NO		Purine
HMDB0001414	1.038	0.140207	0.0411255	1.77659	0.309435	1	0.829107	0.140207	NO		Putrescine
HMDB0001491	0.50972	0.670915	0.588745	1.09701	0.763102	1	0.133581	0.670915	NO		Pyridoxal 5'-phosphate
HMDB0000239	0.82055	0.208598	0.132035	0.597075	0.385304	1	-0.744016	0.208598	NO		Pyridoxine
HMDB0000267	0.395913	0.561343	0.818182	0.925738	0.683706	1	-0.111324	0.561343	NO		Pyroglutamic acid
HMDB0004230	0.859442	0.216028	0.025974	5.8432	0.389213	1	2.54676	0.216028	NO		Pyrrole-2-carboxylic acid
HMDB0000243	1.51088	0.0120208	0.004329	2.9173	0.0624802	1	1.54463	0.0120208	RShigher	HMDB0000243	Pyruvate
HMDB0000842	0.48006	0.217659	0.309524	1.92289	0.389213	1	0.943278	0.217659	NO		Quinaldic acid
HMDB0003072	0.210724	0.605719	1	1.13084	0.725411	1	0.177394	0.605719	NO		Quinic acid
HMDB0000125	1.10223	0.072718	0.0649351	1.68026	0.218547	1	0.748686	0.072718	NO		reduced glutathione
HMDB0001358	0.453871	0.666568	0.24026	1.16766	0.762036	1	0.223623	0.666568	NO		Retinal
HMDB0001852	1.11911	0.0633097	0.132035	0.11473	0.204524	1	-3.12368	0.0633097	NO		All-trans-retinoic acid
HMDB0000849	0.486033	0.726721	0.393939	1.27591	0.804173	1	0.351526	0.726721	NO		Rhamnose
HMDB0000244	1.57253	0.00404755	0.0021645	0.477865	0.0317413	0.967532	-1.06533	0.00404755	PAChigher	HMDB0000244	Riboflavin
HMDB0000884	0.144952	0.451154	0.393939	0.508465	0.608415	1	-0.975781	0.451154	NO		Ribothymidine
HMDB0003546	1.41483	0.0661646	0.00865801	0.0570371	0.207726	1	-4.13196	0.0661646	NO		Salicin
HMDB0001185	1.67899	0.00102023	0.0021645	0.382414	0.0120011	0.967532	-1.38679	0.00102023	PAChigher	HMDB0001185	S-Adenosylmethionine
HMDB0000792	0.3546	0.508283	0.484848	1.39215	0.660472	1	0.477316	0.508283	NO		Sebacic acid
HMDB0000259	0.690587	0.044867	0.0411255	2.6716	0.159171	1	1.41771	0.044867	NO		Serotonin
HMDB0000631	1.2002	0.2248	0.0411255	4.51908	0.394061	1	2.17603	0.2248	NO		Deoxycholic acid glycine conjugate
HMDB0000247	0.910094	0.184396	0.179654	0.546867	0.361513	1	-0.870738	0.184396	NO		Sorbitol
HMDB0001256	0.664445	0.275596	0.24026	0.576561	0.45253	1	-0.794455	0.275596	NO		Spermine
HMDB0000893	0.568538	0.765405	0.309524	1.12246	0.838569	1	0.166669	0.765405	NO		Suberic acid
HMDB0000254	0.208529	0.796422	0.393939	0.91716	0.857833	1	-0.124755	0.796422	NO		Succinic acid
HMDB0002085	1.67998	6.87041e-05	0.0021645	1.47591	0.00139594	0.967532	0.561606	6.87041e-05	NO		Syringic acid
HMDB0000251	0.154914	0.903149	0.937229	0.947601	0.93235	1	-0.077649	0.903149	NO		Taurine
HMDB0000036	0.388693	0.309014	0.393939	0.415336	0.484664	1	-1.26765	0.309014	NO		Taurocholic Acid
HMDB0000234	0.868841	0.196173	0.0649351	0.172851	0.374872	1	-2.5324	0.196173	NO		Testosterone
HMDB0000872	0.91372	0.139983	0.132035	1.24183	0.309435	1	0.312473	0.139983	NO		Tetradecanedioic acid
HMDB0001889	1.09023	0.0942617	0.0411255	2.98004	0.251165	1	1.57533	0.0942617	NO		Theophylline
HMDB0000273	1.48941	0.063998	0.0021645	2.41548	0.204524	0.967532	1.27231	0.063998	NO		Thymidine
HMDB0000262	0.565577	0.437674	0.484848	1.2207	0.600124	1	0.287709	0.437674	NO		Thymine
HMDB0000303	0.651364	0.433924	0.24026	1.74719	0.596812	1	0.805035	0.433924	NO		Tryptamine
HMDB0003447	0.571561	0.785586	0.24026	1.11198	0.848205	1	0.153137	0.785586	NO		Tryptophol
HMDB0000306	0.396813	0.237744	0.393939	1.82798	0.410487	1	0.87025	0.237744	NO		Tyramine
HMDB0000290	0.442948	0.488186	0.588745	0.873121	0.64182	1	-0.195747	0.488186	NO		Uridine diphosphate-N-acetylglucosamine
HMDB0000300	0.390937	0.902993	0.24026	0.901449	0.93235	1	-0.149683	0.902993	NO		Uracil
HMDB0000294	1.66312	4.66665e-05	0.0021645	1.53838	0.00099333	0.967532	0.621414	4.66665e-05	RShigher	HMDB0000294	Urea
HMDB0000296	0.775556	0.110438	0.132035	0.831185	0.276224	1	-0.266759	0.110438	NO		Uridine
HMDB0000484	1.25792	0.149122	0.004329	3.07099	0.315913	1	1.6187	0.149122	NO		Vanillic acid
HMDB0000299	1.38263	0.00238048	0.00865801	0.539361	0.0225814	1	-0.890678	0.00238048	PAChigher	HMDB0000299	Xanthosine
HMDB0002327	1.40638	0.00867102	0.00865801	1.37898	0.0513188	1	0.463602	0.00867102	NO		1,11-Undecanedicarboxylic acid
HMDB0001857	0.900352	0.189481	0.0930736	1.53056	0.366658	1	0.614055	0.189481	NO		1,3-Dimethyluric acid
HMDB0002231	1.76456	6.50497e-07	0.0021645	1.6361	2.70461e-05	0.967532	0.710264	6.50497e-07	RShigher	HMDB0002231	11Z-Eicosenoic acid
HMDB0002059	1.0553	0.126179	0.393939	1.70189	0.301615	1	0.767137	0.126179	NO		12-Hydroxydodecanoic acid
HMDB0059797	1.48836	0.000518456	0.0021645	3.19839	0.00747581	0.967532	1.67735	0.000518456	RShigher	HMDB0059797	1-Hydroxyphenanthrene
HMDB0002285	1.03753	0.071566	0.132035	0.832238	0.218547	1	-0.264932	0.071566	NO		2-Indolecarboxylic acid
HMDB0002466	1.00477	0.103258	0.0649351	4.83623	0.26864	1	2.27388	0.103258	NO		3-Hydroxybenzoic acid
HMDB0002096	0.370944	0.6702	0.818182	0.880954	0.763102	1	-0.182861	0.6702	NO		3-Indolebutyric acid
HMDB0000502	0.915593	0.142649	0.24026	0.582311	0.309536	1	-0.780137	0.142649	NO		3-Oxocholic acid
HMDB0041807	1.5508	0.0118312	0.0021645	2.56338	0.0622182	0.967532	1.35805	0.0118312	RShigher	HMDB0041807	3-Phenoxybenzoic acid
HMDB0013825	0.0439363	0.49583	0.309524	0.445535	0.64996	1	-1.16639	0.49583	NO		4-(1,1,3,3-Tetramethylbutyl)-phenol
HMDB0003192	1.08938	0.0671615	0.132035	0.313758	0.20848	1	-1.67228	0.0671615	NO		5-Aminoimidazole-4-carboxamide
HMDB0003759	0.0107326	0.929677	0.818182	0.97776	0.94878	1	-0.0324482	0.929677	NO		5a-Pregnane-3,20-dione
HMDB0000472	1.20629	0.00434173	0.00865801	0.37837	0.0319373	1	-1.40213	0.00434173	PAChigher	HMDB0000472	5-Hydroxy-L-tryptophan
HMDB0000469	1.11619	0.0743159	0.0649351	1.81107	0.218547	1	0.856842	0.0743159	NO		5-Hydroxymethyluracil
HMDB0002894	1.12564	0.0809379	0.0411255	0.238515	0.227542	1	-2.06785	0.0809379	NO		5-Methylcytosine
HMDB0002224	0.0595783	0.443343	0.393939	0.706058	0.604671	1	-0.502142	0.443343	NO		5-Methyldeoxycytidine
HMDB0002043	0.0768284	0.538904	0.309524	0.602982	0.675908	1	-0.729812	0.538904	NO		5-Phenylvaleric acid
HMDB0001890	1.67922	1.11513e-05	0.0021645	1.55704	0.000262349	0.967532	0.638805	1.11513e-05	RShigher	HMDB0001890	Acetylcysteine
HMDB0000045	0.400042	0.7824	0.937229	0.88871	0.848205	1	-0.170216	0.7824	NO		Adenosine monophosphate
HMDB0001341	0.764359	0.150708	0.132035	0.787851	0.317766	1	-0.344006	0.150708	NO		ADP
HMDB0002212	1.76457	6.50428e-07	0.0021645	1.6361	2.70461e-05	0.967532	0.710265	6.50428e-07	RShigher	HMDB0002212	Arachidic acid
HMDB0002204	0.473691	0.255088	0.393939	0.156132	0.43191	1	-2.67916	0.255088	NO		Astaxanthin
HMDB0034437	0.449828	0.316026	0.588745	0.646556	0.492208	1	-0.629154	0.316026	NO		Biphenyl
HMDB0002227	0.122802	0.82223	0.937229	0.945565	0.877176	1	-0.0807508	0.82223	NO		Capsaicin
HMDB0002358	0.998018	0.11494	0.0930736	0.189321	0.283856	1	-2.40109	0.11494	NO		Carnosic acid
HMDB0002121	0.0424758	0.531139	0.393939	0.664369	0.672575	1	-0.589943	0.531139	NO		Carnosol
HMDB0002385	0.184559	0.705433	0.588745	1.4971	0.791568	1	0.582173	0.705433	NO		Celastrol
HMDB0003066	0.734932	0.260795	0.588745	1.24801	0.438254	1	0.319633	0.260795	NO		Chalcone
HMDB0000518	0.566007	0.275033	0.393939	4.01421	0.45253	1	2.00512	0.275033	NO		Chenodeoxycholic acid
HMDB0003164	0.596406	0.615456	0.0411255	1.47726	0.732081	1	0.562928	0.615456	NO		Chlorogenic acid
HMDB0000567	0.500979	0.558466	0.588745	0.650156	0.682071	1	-0.621143	0.558466	NO		Cinnamic acid
HMDB0001218	0.151112	0.923785	0.937229	1.06085	0.944924	1	0.085221	0.923785	NO		Coumarin
HMDB0000064	1.56573	0.000654787	0.0021645	0.877863	0.00884262	0.967532	-0.187933	0.000654787	NO		Creatine
HMDB0000058	0.623821	0.723912	0.0649351	1.11344	0.804173	1	0.155027	0.723912	NO		Cyclic AMP
HMDB0000095	0.286778	0.62519	1	1.07493	0.732221	1	0.104239	0.62519	NO		Cytidine monophosphate
HMDB0000089	0.609588	0.247045	0.309524	0.755247	0.419883	1	-0.404979	0.247045	NO		Cytidine
HMDB0003312	0.0275758	0.38612	0.0649351	0.0711461	0.55676	1	-3.81307	0.38612	NO		Daidzein
HMDB0001202	0.554185	0.546013	0.937229	0.856386	0.675908	1	-0.223666	0.546013	NO		dCMP
HMDB0000012	0.477296	0.356238	0.588745	0.808296	0.529032	1	-0.307044	0.356238	NO		Deoxyuridine
HMDB0000092	0.854639	0.203997	0.0930736	0.477716	0.383137	1	-1.06578	0.203997	NO		Dimethylglycine
HMDB0000583	1.22878	0.0363895	0.0151515	5.40444	0.137113	1	2.43415	0.0363895	RShigher	HMDB0000583	Docosanamide
HMDB0000573	1.15435	0.0230085	0.025974	2.16261	0.0970266	1	1.11277	0.0230085	RShigher	HMDB0000573	Elaidic acid
HMDB0003153	1.10123	0.119814	0.0649351	1.34235	0.289497	1	0.424763	0.119814	NO		Epigallocatechin gallate
HMDB0000068	0.26005	0.537093	0.588745	1.39678	0.675908	1	0.4821	0.537093	NO		Epinephrine
HMDB0002209	0.373581	0.234019	0.484848	0.244737	0.408618	1	-2.0307	0.234019	NO		Equol
HMDB0000900	1.73745	1.14571e-06	0.0021645	1.60248	3.20082e-05	0.967532	0.680307	1.14571e-06	RShigher	HMDB0000900	Ergocalciferol
HMDB0003075	1.09802	0.207133	0.0151515	8.17599	0.385304	1	3.03139	0.207133	NO		Flavone
HMDB0005807	0.416671	0.719578	0.588745	1.17679	0.802123	1	0.234852	0.719578	NO		Gallic acid
HMDB0003217	0.378482	0.344246	0.393939	0.223451	0.521453	1	-2.16197	0.344246	NO		Genistein
HMDB0000721	1.2917	0.0147764	0.0151515	0.811192	0.0725828	1	-0.301885	0.0147764	NO		Glycylproline
HMDB0000128	1.61146	0.000189546	0.0021645	0.623495	0.00313803	0.967532	-0.681551	0.000189546	PAChigher	HMDB0000128	Guanidoacetic acid
HMDB0000133	1.34733	0.00394664	0.0151515	0.789324	0.0316361	1	-0.341311	0.00394664	NO		Guanosine
HMDB0003265	1.27801	0.24661	0.004329	11.0997	0.419883	1	3.47245	0.24661	NO		Hesperidin
HMDB0000130	0.974405	0.266558	0.0649351	0.275317	0.44626	1	-1.86084	0.266558	NO		Homogentisic acid
HMDB0000755	0.340235	0.769349	0.699134	1.11081	0.840829	1	0.151609	0.769349	NO		Hydroxyphenyllactic acid
HMDB0000157	0.159176	0.384986	0.818182	1.6181	0.55676	1	0.694298	0.384986	NO		Hypoxanthine
HMDB0002271	0.0968591	0.866778	1	1.07872	0.909507	1	0.109318	0.866778	NO		Imidazolepropionic acid
HMDB0005785	0.146378	0.406446	0.699134	1.71576	0.574941	1	0.778851	0.406446	NO		Indole-3-carbinol
HMDB0000195	1.16899	0.0130061	0.00865801	0.795637	0.0660652	1	-0.329817	0.0130061	NO		Inosine
HMDB0000715	1.07793	0.107568	0.0649351	1.95759	0.273197	1	0.969076	0.107568	NO		Kynurenic acid
HMDB0000161	0.88952	0.0573838	0.132035	1.71923	0.190004	1	0.781759	0.0573838	NO		L-Alanine
HMDB0001251	0.584886	0.421973	0.588745	1.42439	0.586681	1	0.510348	0.421973	NO		Lanosterol
HMDB0000265	1.6613	0.00444381	0.0021645	2.02116	0.0319373	0.967532	1.01518	0.00444381	RShigher	HMDB0000265	Liothyronine
HMDB0000684	0.541961	0.276377	0.588745	0.770546	0.45253	1	-0.376047	0.276377	NO		L-Kynurenine
HMDB0000167	0.856395	0.382971	0.393939	1.31432	0.555806	1	0.394315	0.382971	NO		L-Threonine
HMDB0000883	1.56021	0.000858878	0.0021645	1.17248	0.0103762	0.967532	0.229567	0.000858878	NO		L-Valine
HMDB0000691	0.609332	0.163734	0.309524	0.18834	0.331173	1	-2.40859	0.163734	NO		Malonic acid
HMDB0001262	0.111937	0.530217	0.393939	0.750045	0.672575	1	-0.414952	0.530217	NO		Maltotriose
HMDB0000765	1.76455	6.5051e-07	0.0021645	1.6361	2.70461e-05	0.967532	0.710262	6.5051e-07	RShigher	HMDB0000765	Mannitol
HMDB0001939	1.4737	0.0496749	0.0151515	0.0544563	0.173474	1	-4.19876	0.0496749	PAChigher	HMDB0001939	Medroxyprogesterone
HMDB0001186	0.721093	0.393479	0.179654	1.49909	0.563735	1	0.584091	0.393479	NO		N1-Acetylspermine
HMDB0000215	0.788408	0.224438	0.393939	1.20684	0.394061	1	0.271233	0.224438	NO		N-Acetyl-D-glucosamine
HMDB0006029	1.49532	0.110162	0.0021645	0.0547432	0.276224	0.967532	-4.19118	0.110162	NO		N-Acetylglutamine
HMDB0001542	1.76171	1.57951e-06	0.0021645	1.6467	4.15319e-05	0.967532	0.719577	1.57951e-06	RShigher	HMDB0001542	N-Acetyllactosamine
HMDB0000812	0.170755	0.542018	1	1.36553	0.675908	1	0.449463	0.542018	NO		N-Acetyl-L-aspartic acid
HMDB0000217	0.981346	0.12866	0.24026	0.616519	0.303146	1	-0.697782	0.12866	NO		NADP
HMDB0000856	0.727497	0.180168	0.309524	0.572456	0.357388	1	-0.804763	0.180168	NO		N-alpha-Acetyl-L-citrulline
HMDB0002670	1.19613	0.0737292	0.0649351	1.35373	0.218547	1	0.436935	0.0737292	NO		Naringenin
HMDB0002368	1.76458	6.50472e-07	0.0021645	1.63611	2.70461e-05	0.967532	0.710267	6.50472e-07	RShigher	HMDB0002368	Nervonic acid
HMDB0000833	0.880928	0.154537	0.179654	1.76921	0.319806	1	0.823104	0.154537	NO		N-Glycolylneuraminic acid
HMDB0000467	1.37404	0.0361254	0.0151515	5.39131	0.137113	1	2.43064	0.0361254	RShigher	HMDB0000467	Nutriacholic acid
HMDB0002865	0.777004	0.237844	0.393939	1.3448	0.410487	1	0.427389	0.237844	NO		Oxytocin
HMDB0000220	0.765618	0.0875907	0.179654	1.57157	0.24289	1	0.652202	0.0875907	NO		Palmitic acid
HMDB0001392	0.809644	0.198296	0.24026	0.630007	0.377183	1	-0.666561	0.198296	NO		p-Aminobenzoic acid
HMDB0003363	0.458965	0.693064	0.393939	1.10032	0.782323	1	0.137925	0.693064	NO		Pectic acid
HMDB0000821	0.334735	0.545612	0.393939	0.574486	0.675908	1	-0.799656	0.545612	NO		Phenylacetylglycine
HMDB0000263	1.3917	0.162853	0.0151515	10.9286	0.331173	1	3.45003	0.162853	NO		Phosphoenolpyruvic acid
HMDB0000824	0.134571	0.920666	0.818182	0.951224	0.943894	1	-0.0721428	0.920666	NO		Propionylcarnitine
HMDB0001856	1.52115	0.0116464	0.0021645	2.28724	0.0619756	0.967532	1.19361	0.0116464	RShigher	HMDB0001856	Protocatechuic acid
HMDB0003920	0.41625	0.295426	0.393939	0.439299	0.475019	1	-1.18672	0.295426	NO		Protopine
HMDB0000241	0.165093	0.446299	0.818182	0.553544	0.606369	1	-0.853229	0.446299	NO		Protoporphyrin IX
HMDB0000802	0.998065	0.0754133	0.0930736	1.19888	0.220325	1	0.261693	0.0754133	NO		Pterin
HMDB0001545	0.433905	0.949494	0.699134	1.02512	0.955909	1	0.0357895	0.949494	NO		Pyridoxal
HMDB0003648	1.34876	0.0400344	0.0151515	2.06475	0.147896	1	1.04597	0.0400344	RShigher	HMDB0003648	Retinyl palmitate
HMDB0000508	1.27331	0.0291301	0.025974	1.64722	0.11626	1	0.720031	0.0291301	RShigher	HMDB0000508	Ribitol
HMDB0034297	1.15102	0.042965	0.0649351	1.26765	0.153694	1	0.342157	0.042965	NO		Ricinoleic acid
HMDB0034297	1.15102	0.042965	0.0649351	1.26765	0.153694	1	0.342157	0.042965	NO		Ricinoleic-acid
HMDB0000840	0.810511	0.188846	0.132035	1.31678	0.366658	1	0.397014	0.188846	NO		Salicyluric acid
HMDB0000509	1.1254	0.0365022	0.0411255	2.36827	0.137113	1	1.24383	0.0365022	RShigher	HMDB0000509	Senecioic acid
HMDB0001257	0.490928	0.656885	0.24026	1.09613	0.756772	1	0.132424	0.656885	NO		Spermidine
HMDB0000827	1.3813	0.000705377	0.0021645	2.90312	0.00897554	0.967532	1.5376	0.000705377	RShigher	HMDB0000827	Stearic acid
HMDB0000635	0.990228	0.0584261	0.0930736	1.68307	0.192033	1	0.751092	0.0584261	NO		Succinylacetone
HMDB0003334	0.889326	0.0894714	0.132035	0.860463	0.244614	1	-0.216814	0.0894714	NO		Symmetric dimethylarginine
HMDB0000888	1.33325	0.0096879	0.0151515	1.4031	0.0541311	1	0.488621	0.0096879	NO		Undecanedioic acid
HMDB0000289	1.76455	6.50472e-07	0.0021645	1.6361	2.70461e-05	0.967532	0.710265	6.50472e-07	RShigher	HMDB0000289	Uric acid
HMDB0000876	0.00857699	0.626746	0.699134	0.858893	0.732221	1	-0.21945	0.626746	NO		Vitamin D3
HMDB0000292	1.27307	0.00854795	0.0151515	0.814645	0.0513188	1	-0.295757	0.00854795	NO		Xanthine
HMDB0004825	0.3115	0.480204	0.484848	1.19442	0.633189	1	0.256313	0.480204	NO		p-Octopamine
HMDB0000975	0.994382	0.180693	0.0649351	44.3929	0.357388	1	5.47226	0.180693	NO		Trehalose
HMDB0001058	0.341459	0.417255	0.937229	2.33511	0.582853	1	1.22349	0.417255	NO		Fructose 1,6-bisphosphate
HMDB0001129	0.404411	0.762188	0.484848	0.904539	0.837095	1	-0.144746	0.762188	NO		N-Acetylmannosamine
HMDB0000101	1.29654	0.147026	0.0151515	16.6652	0.312955	1	4.05877	0.147026	NO		Deoxyadenosine
HMDB0001511	1.00822	0.154019	0.0411255	0.317374	0.319806	1	-1.65574	0.154019	NO		Phosphocreatine
HMDB0003374	0.468983	0.93955	0.24026	1.06827	0.953611	1	0.0952745	0.93955	NO		D-Ornithine
HMDB0003966	0.145811	0.942944	0.699134	0.974707	0.953611	1	-0.0369591	0.942944	NO		Selenomethionine
HMDB0001227	1.53764	0.012504	0.0021645	6.51381	0.0642446	0.967532	2.7035	0.012504	RShigher	HMDB0001227	5-Thymidylic acid
HMDB0001409	1.0883	0.103369	0.0411255	4.19483	0.26864	1	2.06861	0.103369	NO		dUMP
HMDB0001431	0.317086	0.380832	0.699134	1.76531	0.554501	1	0.819924	0.380832	NO		Pyridoxamine
HMDB0011634	0.682353	0.0902939	0.0649351	1.55643	0.244614	1	0.638236	0.0902939	NO		Norspermidine
HMDB0001273	1.13336	0.0731927	0.132035	1.95355	0.218547	1	0.966102	0.0731927	NO		Guanosine triphosphate
HMDB0001537	0.467093	0.558474	0.393939	1.20962	0.682071	1	0.27456	0.558474	NO		6-Hydroxydopamine
HMDB0003361	0.209665	0.528441	0.588745	0.865376	0.672575	1	-0.208601	0.528441	NO		Pyrimidine
HMDB0256947	0.324752	0.513683	1	1.25639	0.661718	1	0.329287	0.513683	NO		Pyrazole
HMDB0003681	0.0726369	0.600681	0.818182	0.88389	0.721787	1	-0.178061	0.600681	NO		4-Acetamidobutyric acid
HMDB0002497	0.474743	0.140831	0.309524	0.49661	0.309435	1	-1.00981	0.140831	NO		Glycochenodeoxycholate-3-sulfate
HMDB0012275	0.879447	0.14511	0.179654	1.52797	0.311846	1	0.61162	0.14511	NO		Phenylethylamine
HMDB0000892	1.17165	0.0821312	0.025974	7.22829	0.229454	1	2.85365	0.0821312	NO		Valeric acid
HMDB0000535	1.18914	0.0943976	0.00865801	1.58256	0.251165	1	0.662259	0.0943976	NO		Caproic acid
HMDB0242414	1.19077	0.242272	0.00865801	4.07423	0.414926	1	2.02653	0.242272	NO		Deoxycholylglycine
HMDB0304311	0.12534	0.517752	0.818182	0.745335	0.665044	1	-0.424038	0.517752	NO		D-fructose 6-phosphate
HMDB0002994	0.421319	0.240315	0.393939	0.17143	0.413158	1	-2.54431	0.240315	NO		Erythritol
HMDB0000665	1.28046	0.463127	0.0649351	1.90318	0.617963	1	0.928414	0.463127	NO		Leucinic acid
HMDB0030386	1.69018	0.00170979	0.0021645	2.00601	0.0181971	0.967532	1.00433	0.00170979	RShigher	HMDB0030386	Myosmine
HMDB0062635	0.735379	0.272838	0.699134	0.212947	0.45253	1	-2.23144	0.272838	NO		(R)-mandelic Acid
HMDB0000423	1.30354	0.0090045	0.004329	2.62251	0.0514888	1	1.39095	0.0090045	RShigher	HMDB0000423	3,4-Dihydroxyhydrocinnamic acid
HMDB0003818	1.14983	0.0527199	0.0411255	1.38569	0.178529	1	0.470608	0.0527199	NO		5-Androstenediol
HMDB0250776	0.394347	0.702169	0.937229	0.796469	0.790603	1	-0.32831	0.702169	NO		D-Methionine (S)-S-oxide
HMDB0004305	1.19455	0.0640567	0.004329	1.70654	0.204524	1	0.771071	0.0640567	NO		Farnesol
HMDB0000870	0.747251	0.302101	0.393939	1.93971	0.480567	1	0.955839	0.302101	NO		Histamine
HMDB0011130	1.07436	0.0789771	0.0411255	1.91666	0.224668	1	0.938598	0.0789771	NO		LysoPE(18:0/0:0)
UN.3	1.25761	0.0150759	0.0151515	1.73762	0.0732494	1	0.797109	0.0150759	RShigher	UN.3	Methyl 2-Hydroxyisobutyrate
HMDB0003229	1.45155	0.00603434	0.004329	2.76863	0.0379909	1	1.46917	0.00603434	RShigher	HMDB0003229	Palmitoleic acid
HMDB0240609	1.09592	0.106813	0.025974	7.0084	0.272832	1	2.80909	0.106813	NO		SM(d18:1/17:0)
UN.4	0.415168	0.555339	0.24026	0.47022	0.681968	1	-1.08859	0.555339	NO		Val-Vyr-Val
HMDB0001065	0.720849	0.210914	0.24026	1.41636	0.387978	1	0.502191	0.210914	NO		2-Hydroxyphenethylamine
HMDB0011603	0.178307	0.773621	1	0.855663	0.841383	1	-0.224885	0.773621	NO		4-(Methylnitrosamino)-1-(3-pyridyl)-1-butanone
HMDB0001169	0.443079	0.334375	0.309524	1.7427	0.511869	1	0.801325	0.334375	NO		4-Aminophenol
HMDB0000052	1.10865	0.132356	0.0411255	1.97013	0.304622	1	0.978292	0.132356	NO		Argininosuccinic acid
HMDB0000954	0.591272	0.344121	0.393939	1.47877	0.521453	1	0.564397	0.344121	NO		Ferulic acid
HMDB0000895	1.63898	0.000229855	0.0021645	1.55548	0.00366947	0.967532	0.637358	0.000229855	RShigher	HMDB0000895	Acetylcholine
HMDB0245964	1.67864	0.000614216	0.0021645	1.66847	0.00857983	0.967532	0.738523	0.000614216	RShigher	HMDB0245964	3-Palmitoyl-sn-glycerol
HMDB0002259	1.5616	0.000672593	0.0021645	1.70009	0.00884262	0.967532	0.765613	0.000672593	RShigher	HMDB0002259	Heptadecanoic acid
HMDB0000734	1.09889	0.0362094	0.0411255	0.529233	0.137113	1	-0.918025	0.0362094	PAChigher	HMDB0000734	Indoleacrylic acid
HMDB0072874	1.53421	0.0222458	0.0021645	1.91416	0.0965423	0.967532	0.936709	0.0222458	RShigher	HMDB0072874	MG(0:0/10:0/0:0)
HMDB0002088	0.240582	0.824203	0.937229	1.10404	0.877187	1	0.142788	0.824203	NO		Oleoylethanolamide
UN.5	1.42557	0.00597437	0.00865801	4.49213	0.0379909	1	2.1674	0.00597437	RShigher	UN.5	Flavin adenine dinucleotide disodium
HMDB0000501	0.385375	0.283074	0.393939	0.585359	0.461804	1	-0.772606	0.283074	NO		7-Ketocholesterol
HMDB0000039	0.219721	0.831618	0.393939	0.899603	0.882977	1	-0.15264	0.831618	NO		Butyric acid
HMDB0004949	0.422891	0.467003	0.484848	0.762667	0.621281	1	-0.390875	0.467003	NO		Cer(d18:1/16:0)
HMDB0240678	0.393699	0.78484	0.588745	0.898398	0.848205	1	-0.154573	0.78484	NO		Cer(d18:1/17:0)
HMDB0000577	0.33244	0.910282	0.484848	1.03263	0.935394	1	0.0463291	0.910282	NO		Dihydrocholesterol
HMDB0000549	1.40376	0.00884015	0.00865801	1.71928	0.0513188	1	0.781803	0.00884015	RShigher	HMDB0000549	Gamma-Butyrolactone
HMDB0000131	1.44808	0.0108687	0.004329	15.6374	0.0585339	1	3.96693	0.0108687	RShigher	HMDB0000131	Glycerol
HMDB0001170	0.105146	0.443696	0.393939	0.420105	0.604671	1	-1.25118	0.443696	NO		Lathosterol
UN.8	0.657405	0.537406	0.0649351	1.16495	0.675908	1	0.220268	0.537406	NO		Calcium glycerophosphate
HMDB0000355	0.670503	0.155548	0.24026	0.744959	0.320415	1	-0.424768	0.155548	NO		3-Hydroxymethylglutaric acid
HMDB0001161	1.36947	0.00278771	0.004329	0.781616	0.0249222	1	-0.355469	0.00278771	NO		4-Trimethylammoniobutanoic acid
HMDB0000904	0.674405	0.270113	0.24026	0.871877	0.450524	1	-0.197804	0.270113	NO		Citrulline
HMDB0000666	1.41495	0.0195466	0.004329	1.89836	0.0886504	1	0.924752	0.0195466	RShigher	HMDB0000666	Heptanoic acid
UN.6	1.57067	0.0142013	0.0021645	0.144082	0.070936	0.967532	-2.79504	0.0142013	PAChigher	UN.6	Methyl beta-D-galactopyranoside
HMDB0000150	0.29277	0.728613	0.937229	1.08578	0.804173	1	0.118727	0.728613	NO		Gluconolactone
HMDB0003441	0.402391	0.217681	0.393939	0.248243	0.389213	1	-2.01018	0.217681	NO		Cinnamaldehyde
HMDB0000991	0.234289	0.451888	1	0.580089	0.608415	1	-0.785654	0.451888	NO		DL-2-Aminooctanoic acid
HMDB0001842	0.124056	0.885745	0.699134	0.940986	0.924742	1	-0.0877552	0.885745	NO		Guanidine
HMDB0000682	1.06607	0.0880272	0.0649351	0.410046	0.24289	1	-1.28614	0.0880272	NO		Indoxyl sulfate
HMDB0000288	0.701664	0.142622	0.179654	1.35285	0.309536	1	0.435999	0.142622	NO		Uridine 5'-monophosphate
HMDB0000429	0.95962	0.101539	0.132035	0.376192	0.266988	1	-1.41046	0.101539	NO		17alpha-Estradiol
HMDB0000875	0.0895629	0.896549	0.818182	0.984061	0.930636	1	-0.023181	0.896549	NO		Trigonelline
HMDB0001858	1.24395	0.163362	0.0021645	2.59566	0.331173	0.967532	1.3761	0.163362	NO		p-Cresol
HMDB0002641	0.114827	0.576509	0.937229	0.778776	0.696485	1	-0.36072	0.576509	NO		2-Hydroxycinnamicacid
HMDB0304210	0.483691	0.415554	0.393939	0.667646	0.582297	1	-0.582845	0.415554	NO		5,6-dihydrothymine
HMDB0061755	1.76667	1.03918e-06	0.0021645	1.58508	3.20082e-05	0.967532	0.664557	1.03918e-06	RShigher	HMDB0061755	Indican
HMDB0000517	0.798139	0.236088	0.393939	0.797707	0.410487	1	-0.326069	0.236088	NO		L-Arginine
HMDB0000168	0.256963	0.346405	0.699134	0.702756	0.521453	1	-0.508904	0.346405	NO		L-Asparagine
HMDB0000191	0.310396	0.647615	0.699134	1.09967	0.74802	1	0.137077	0.647615	NO		L-Asparticacid
HMDB0000148	0.915106	0.0740793	0.025974	1.12904	0.218547	1	0.175094	0.0740793	NO		L-Glutamicacid
HMDB0000763	0.560562	0.141064	0.0930736	0.616314	0.309435	1	-0.698263	0.141064	NO		5-Hydroxyindoleaceticacid
HMDB0000194	0.749786	0.401642	0.179654	0.671124	0.572455	1	-0.575349	0.401642	NO		Anserine
HMDB0000711	1.14143	0.191936	0.00865801	3.0431	0.369808	1	1.60554	0.191936	NO		Hydroxyoctanoicacid
HMDB0003335	1.68543	8.22371e-05	0.0021645	2.07871	0.00153167	0.967532	1.05569	8.22371e-05	RShigher	HMDB0003335	IDP
HMDB0000678	0.136742	0.811655	0.818182	0.930735	0.870048	1	-0.103557	0.811655	NO		Isovalerylglycine
HMDB0002928	1.47138	3.73745e-05	0.0021645	0.35267	0.000835321	0.967532	-1.50361	3.73745e-05	PAChigher	HMDB0002928	Maltitol
HMDB0003747	0.164651	0.347635	0.393939	0.335604	0.521453	1	-1.57517	0.347635	NO		Resveratrol
HMDB0000027	1.76457	6.50475e-07	0.0021645	1.6361	2.70461e-05	0.967532	0.710265	6.50475e-07	RShigher	HMDB0000027	Tetrahydrobiopterin
HMDB0000933	0.559016	0.473468	0.588745	1.20505	0.626154	1	0.269093	0.473468	NO		Traumaticacid
HMDB0000899	0.91074	0.138791	0.0649351	1.34613	0.309435	1	0.428814	0.138791	NO		Androstanedione
HMDB0002114	1.00561	0.0663943	0.0649351	2.21931	0.207726	1	1.15011	0.0663943	NO		Bisdemethoxycurcumin
HMDB0003828	0.438344	0.455535	0.588745	1.14459	0.611483	1	0.194826	0.455535	NO		D-Pantethine
UN.7	0.765599	0.110613	0.132035	1.90359	0.276224	1	0.928726	0.110613	NO		CoenzymeA
HMDB0001035	1.09329	0.104338	0.0411255	1.53165	0.269441	1	0.615091	0.104338	NO		AngiotensinII
HMDB0001903	1.17474	0.0184368	0.0649351	1.39816	0.0855573	1	0.483529	0.0184368	NO		Calcitriol
HMDB0002927	1.19102	0.215617	0.0021645	3.05158	0.389213	0.967532	1.60956	0.215617	NO		Naringin
HMDB0003249	1.76753	8.07955e-07	0.0021645	1.61492	2.77812e-05	0.967532	0.691466	8.07955e-07	RShigher	HMDB0003249	Rutin
HMDB0002902	1.61812	0.000285426	0.0021645	1.54983	0.0043995	0.967532	0.632109	0.000285426	RShigher	HMDB0002902	delta-Tocopherol
HMDB0000510	1.36596	0.0533342	0.004329	0.274559	0.179251	1	-1.86481	0.0533342	NO		Aminoadipicacid
HMDB0001370	0.303432	0.882867	0.937229	1.05719	0.924219	1	0.0802329	0.882867	NO		Diaminopimelicacid
HMDB0003320	0.866123	0.0794128	0.132035	2.05849	0.224668	1	1.04159	0.0794128	NO		Indole-3-carboxylicacid
HMDB0003152	1.35466	0.00396336	0.00865801	4.09166	0.0316361	1	2.03269	0.00396336	RShigher	HMDB0003152	N-Methylnicotinamide
HMDB0251966	0.56975	0.583503	0.484848	1.88154	0.703035	1	0.911915	0.583503	NO		Estradiol valerate
HMDB0002048	0.372749	0.326992	0.484848	0.505544	0.504019	1	-0.984091	0.326992	NO		m-Cresol
HMDB0000847	1.32704	0.0525272	0.00865801	0.250213	0.178529	1	-1.99877	0.0525272	NO		Pelargonicacid
HMDB0094658	0.262234	0.727461	0.393939	0.843107	0.804173	1	-0.246212	0.727461	NO		1-[2-Methyl-3-(methylthio) allyl]cyclohex-2-enol
HMDB0004667	0.213811	0.842802	0.588745	1.03953	0.892731	1	0.0559292	0.842802	NO		13-HODE
HMDB0062407	0.572209	0.354342	0.588745	1.05411	0.528394	1	0.0760292	0.354342	NO		5-(3-Pyridyl)-2-hydroxytetrahydrofuran
HMDB0061864	1.25058	0.00430416	0.0021645	3.31175	0.0319373	0.967532	1.72759	0.00430416	RShigher	HMDB0061864	Dihomolinoleic-acid
HMDB0003411	1.44359	0.00225814	0.0021645	0.798186	0.0219432	0.967532	-0.325204	0.00225814	NO		D-Proline
HMDB0001190	1.42214	0.00741023	0.0021645	0.817983	0.0460052	0.967532	-0.289857	0.00741023	NO		Indoleacetaldehyde
HMDB0031360	0.970249	0.0525598	0.0649351	0.499414	0.178529	1	-1.00169	0.0525598	NO		L-cis-Cyclo(aspartylphenylalanyl)
HMDB0062488	1.76505	7.02103e-07	0.0021645	1.63482	2.70461e-05	0.967532	0.709134	7.02103e-07	RShigher	HMDB0062488	Leukotriene F4
HMDB0000207	1.07999	0.0227416	0.025974	2.21133	0.0970266	1	1.14492	0.0227416	RShigher	HMDB0000207	Oleic-acid
HMDB0039693	0.839163	0.201656	0.132035	2.12217	0.381949	1	1.08554	0.201656	NO		Physagulin-E
HMDB0032346	1.42986	0.00830183	0.0411255	1.47723	0.0508345	1	0.562892	0.00830183	NO		Isobutyl 3-methylthiobutyrate
HMDB0003231	0.847184	0.116768	0.108695	1.80272	0.286787	1	0.850176	0.116768	NO		Vaccenic-acid
HMDB0000782	0.559404	0.364928	0.393939	0.918438	0.534828	1	-0.122746	0.364928	NO		Octadecanedioic-acid
HMDB0033731	0.958642	0.0901726	0.393939	0.991519	0.244614	1	-0.0122877	0.0901726	NO		Quinoline
UN.9	0.634505	0.205323	0.335822	0.485273	0.384013	1	-1.04313	0.205323	NO		(S)-a-Amino-2,5-dihydro-5-oxo-4-isoxazolepropanoic acid N2-glucoside
UN.10	1.27812	0.00286738	0.0021645	0.396201	0.0251318	0.967532	-1.3357	0.00286738	PAChigher	UN.10	(S)-Ureidoglycolic acid
HMDB0036338	1.44214	0.00982288	0.0411255	1.36441	0.0542077	1	0.448274	0.00982288	NO		25-Acetyl-6,7-didehydrofevicordin F 3-glucoside
HMDB0033249	1.44081	0.00603248	0.004329	0.785784	0.0379909	1	-0.347796	0.00603248	NO		6-Chloro-N-(1-methylethyl)-1,3,5-triazine-2,4-diamine
HMDB0033115	1.49555	0.00439987	0.0021645	0.774881	0.0319373	0.967532	-0.367954	0.00439987	NO		6-Methylquinoline
HMDB0004708	0.487662	0.391751	0.24026	0.488474	0.563063	1	-1.03365	0.391751	NO		9,12,13-TriHOME
HMDB0030180	1.72618	2.78445e-06	0.0021645	1.56654	6.91472e-05	0.967532	0.647578	2.78445e-06	RShigher	HMDB0030180	Crustecdysone
HMDB0036156	0.14317	0.945246	0.588745	1.03798	0.953781	1	0.0537783	0.945246	NO		Deoxynivalenol
HMDB0029955	0.0575666	0.471052	0.393939	0.616575	0.624808	1	-0.697653	0.471052	NO		D-erythro-L-galacto-Nonulose
HMDB0029737	1.45217	0.00522291	0.0021645	0.780627	0.0348454	0.967532	-0.357295	0.00522291	NO		Indole-3-carboxaldehyde
HMDB0039887	1.76527	6.37953e-07	0.0021645	1.63661	2.70461e-05	0.967532	0.710708	6.37953e-07	RShigher	HMDB0039887	Methyl nomilinate 17-glucoside
HMDB0011716	0.192072	0.941608	0.936075	0.985903	0.953611	1	-0.0204823	0.941608	NO		N-Acetylvanilalanine
HMDB0005096	0.921711	0.574067	0.24026	1.4078	0.696485	1	0.493446	0.574067	NO		N-Arachidonoylglycine
HMDB0000375	1.58972	0.00189724	0.0021645	2.13038	0.0192742	0.967532	1.09111	0.00189724	RShigher	HMDB0000375	3-(3-Hydroxyphenyl)propionic-acid
HMDB0011532	1.63039	0.000105512	0.0021645	1.66667	0.00188656	0.967532	0.736966	0.000105512	RShigher	HMDB0011532	MG(0:0/15:0/0:0)
HMDB0072849	1.33415	0.00909982	0.0127488	1.56079	0.0514888	1	0.642276	0.00909982	RShigher	HMDB0072849	MG(0:0/i-15:0/0:0)
