# Supplementary material for: Characterization of Metabolic Patterns in Mouse Spermatogenesis and Its Clinical Implications in Humans
Source: Int J Mol Sci. 2025 Jan 24;26(3):1001. doi: 10.3390/ijms26031001 (PMC11816495; doi:10.3390/ijms26031001)
Supplement: Supplementary file 1 [file ijms-26-01001-s001.zip › Supplementary Table S2 Differential metabolites between round spermatids and elongated spermatids.xlsx]

## Sheet: Metabolites
Supplementary Table S2 Differential metabolites between round spermatids and elongated spermatids
HMDB_number	VIP	ttest_p	utest_p	FC	fdr_adjust_ttest_p	bonferroni_adjust_utest_p	log2FoldChange	pvalue	diffexpressed	delabel	NAME
HMDB0000208	0.430679	0.634148	0.0930736	0.580092	0.676526	1	-0.785646	0.634148	NO		a-Ketoglutarate
HMDB0000374	0.336163	0.80428	0.699134	1.20591	0.832206	1	0.270119	0.80428	NO		17-Hydroxyprogesterone
HMDB0072863	1.34748	0.0351126	0.004329	3.69493	0.242797	1	1.88555	0.0351126	EShigher	HMDB0072863	MG(12:0/0:0/0:0)
HMDB0010382	0.716813	0.241981	0.309524	9.71273	0.367364	1	3.27988	0.241981	NO		1-Palmitoyl-sn-glycero-3-phosphocholine
HMDB0072866	0.519553	0.321968	0.937229	5.07686	0.421112	1	2.34394	0.321968	NO		MG(10:0/0:0/0:0)
HMDB0000014	0.0570822	0.524936	0.818182	2.08861	0.576527	1	1.06254	0.524936	NO		Deoxycytidine
HMDB0000343	1.34744	0.0465451	0.0411255	4.00163	0.242797	1	2.00059	0.0465451	EShigher	HMDB0000343	2-Hydroxyestrone
HMDB0059655	1.15093	0.171621	0.0411255	4.61622	0.310586	1	2.20671	0.171621	NO		2-Hydroxyglutarate
HMDB0001624	1.24737	0.088844	0.0649351	3.36249	0.242797	1	1.74953	0.088844	NO		2-Hydroxycaproic acid
HMDB0031057	1.38771	0.0194241	0.0021645	3.14449	0.24111	0.967532	1.65283	0.0194241	EShigher	HMDB0031057	2-Hydroxypalmitic Acid
HMDB0002040	0.368059	0.446425	0.484848	1.59278	0.501387	1	0.671547	0.446425	NO		4-Methoxycinnamic acid
HMDB0000405	1.17495	0.235479	0.0151515	9.43222	0.361716	1	3.2376	0.235479	NO		2-Methoxyestradiol
HMDB0000010	1.1728	0.32204	0.0021645	51.4838	0.421112	0.967532	5.68605	0.32204	NO		2-Methoxyestrone
HMDB0010715	0.64564	0.361561	0.24026	184.943	0.430205	1	7.53094	0.361561	NO		2-Phenylacetamide
UN.1	0.551423	0.743252	0.393939	1.17414	0.778065	1	0.23161	0.743252	NO		2-Piperidinemethanol
HMDB0002511	0.793541	0.307475	0.24026	8.59492	0.415231	1	3.10348	0.307475	NO		3,4,5-Trimethoxycinnamic acid
HMDB0012162	0.767413	0.138164	0.393939	6.53347	0.281328	1	2.70785	0.138164	NO		4-Methoxytyramine
HMDB0001476	0.80022	0.292083	0.132035	4.60601	0.402966	1	2.20352	0.292083	NO		3-Hydroxyanthranilic acid
HMDB0000440	1.4405	0.020497	0.0021645	4.02459	0.24111	0.967532	2.00884	0.020497	EShigher	HMDB0000440	3-Hydroxyphenylacetic acid
HMDB0006524	1.01547	0.175818	0.025974	7.41705	0.313277	1	2.89084	0.175818	NO		3-Indoleacetonitrile
HMDB0002302	0.962673	0.330933	0.025974	36.9635	0.425078	1	5.20803	0.330933	NO		3-Indolepropionic acid
HMDB0011600	0.664475	0.0599113	0.0649351	0.629913	0.242797	1	-0.666775	0.0599113	NO		3-Methyladenine
HMDB0000555	1.19673	0.0184878	0.025974	3.40372	0.24111	1	1.76711	0.0184878	EShigher	HMDB0000555	3-Methyladipic acid
HMDB0000752	0.851339	0.10199	0.24026	1.92192	0.257569	1	0.942545	0.10199	NO		Methylglutaric acid
HMDB0000466	1.22413	0.0471301	0.00865801	6.40166	0.242797	1	2.67845	0.0471301	EShigher	HMDB0000466	3-Methylindole
HMDB0000479	1.30456	0.10357	0.025974	6.22184	0.258636	1	2.63734	0.10357	NO		3-Methylhistidine
HMDB0001886	0.269716	0.396746	0.699134	1.67779	0.458258	1	0.746559	0.396746	NO		3-Methylxanthine
HMDB0001955	0.610182	0.0742126	0.0649351	1.99139	0.242797	1	0.993774	0.0742126	NO		3-Phenylbutyric Acid
HMDB0000881	1.27982	0.0917703	0.004329	4.47561	0.242797	1	2.16208	0.0917703	NO		Xanthurenic acid
HMDB0000500	1.31511	0.0525108	0.0649351	22.7931	0.242797	1	4.51053	0.0525108	NO		4-Hydroxybenzoic acid
HMDB0002035	0.89997	0.0557285	0.0649351	2.91621	0.242797	1	1.54409	0.0557285	NO		4-Hydroxycinnamic acid
HMDB0002072	0.471905	0.259207	0.484848	3.373	0.378717	1	1.75403	0.259207	NO		4-Methoxyphenylacetic acid
HMDB0000873	1.08416	0.257138	0.0649351	3.64138	0.378717	1	1.86449	0.257138	NO		4-Methylcatechol
HMDB0001173	1.32744	0.00394336	0.00865801	0.342939	0.118266	1	-1.54398	0.00394336	RShigher	HMDB0001173	5'-Methylthioadenosine
HMDB0246808	0.662936	0.135555	0.24026	0.73927	0.280193	1	-0.435826	0.135555	NO		5-Hydroxymethyl-2-Deoxyuridine
HMDB0002339	1.26135	0.0599254	0.025974	5.72059	0.242797	1	2.51616	0.0599254	NO		5-Methoxytryptophan
HMDB0004095	0.812235	0.358716	0.0411255	178.566	0.430205	1	7.48031	0.358716	NO		5-Methoxytryptamine
HMDB0001896	0.701893	0.362405	0.025974	754.515	0.430205	1	9.55941	0.362405	NO		5-Methoxytryptophol
HMDB0002658	0.5162	0.224251	0.393939	2.22055	0.356726	1	1.15092	0.224251	NO		6-Hydroxynicotinic acid
HMDB0006119	0.945269	0.177609	0.025974	2.62372	0.313277	1	1.39162	0.177609	NO		7b-Hydroxycholesterol
HMDB0003333	0.733847	0.221932	0.24026	1.89445	0.356726	1	0.921779	0.221932	NO		8-Hydroxy-deoxyguanosine
HMDB0000042	0.99889	0.350393	0.0649351	68.9139	0.430205	1	6.10672	0.350393	NO		acetate
HMDB0000060	1.4026	0.0752505	0.004329	0.11267	0.242797	1	-3.14982	0.0752505	NO		acetoacetic acid
HMDB0000532	0.315082	0.13105	0.0930736	1.85019	0.280193	1	0.887673	0.13105	NO		Acetylglycine
HMDB0000201	1.3212	0.135272	0.0411255	7.91317	0.280193	1	2.98426	0.135272	NO		L-Acetylcarnitine
HMDB0000034	0.900756	0.0838304	0.0649351	11.7391	0.242797	1	3.55325	0.0838304	NO		Adenine
HMDB0000050	1.52669	0.000180959	0.0021645	0.322137	0.0302688	0.967532	-1.63426	0.000180959	RShigher	HMDB0000050	Adenosine
HMDB0003540	1.65716	0.000338577	0.0021645	0.0775737	0.0302688	0.967532	-3.68829	0.000338577	RShigher	HMDB0003540	3'-AMP
UN.2	1.22307	0.184657	0.00865801	3.77858	0.322429	1	1.91784	0.184657	NO		Agmatine Sulfate
HMDB0000462	1.08192	0.210492	0.0411255	5.08697	0.347195	1	2.34681	0.210492	NO		Allantoin
HMDB0000053	1.36818	0.00378843	0.0021645	3.32653	0.118266	0.967532	1.73402	0.00378843	EShigher	HMDB0000053	Androstenedione
HMDB0001043	0.241919	0.108262	0.309524	2.33313	0.262088	1	1.22227	0.108262	NO		Arachidonic acid
HMDB0000538	0.192971	0.579687	0.588745	0.607101	0.628932	1	-0.719992	0.579687	NO		ATP
HMDB0000784	1.35811	0.13341	0.00865801	14.076	0.280193	1	3.81516	0.13341	NO		Azelaic acid
HMDB0000543	0.587341	0.363797	0.24026	48.7349	0.430205	1	5.60688	0.363797	NO		Benzenebutanoic acid
HMDB0000056	0.511146	0.360393	0.393939	66.5024	0.430205	1	6.05533	0.360393	NO		Beta-Alanine
HMDB0000054	0.899734	0.545547	0.0649351	1.56188	0.596233	1	0.643282	0.545547	NO		Bilirubin
HMDB0000030	0.433883	0.254652	0.588745	1.28519	0.378717	1	0.361982	0.254652	NO		Biotin
HMDB0000511	0.255289	0.418954	0.393939	2.3288	0.471719	1	1.21959	0.418954	NO		Capric acid
HMDB0000033	0.253243	0.957276	1	0.979105	0.959423	1	-0.0304641	0.957276	NO		Carnosine
HMDB0000067	0.8098	0.191902	0.393939	4.07443	0.331103	1	2.0266	0.191902	NO		Cholesterol
HMDB0000619	0.911054	0.285525	0.179654	6.02749	0.401351	1	2.59156	0.285525	NO		Cholic acid
HMDB0002183	0.929351	0.0611185	0.0930736	4.33873	0.242797	1	2.11727	0.0611185	NO		Docosahexaenoic acid
HMDB0000072	0.849151	0.116719	0.0649351	2.30198	0.266336	1	1.20288	0.116719	NO		cis-Aconitic acid
HMDB0000634	0.700171	0.255182	0.24026	2.3451	0.378717	1	1.22965	0.255182	NO		Citraconic acid
HMDB0000094	1.35631	0.0186847	0.0021645	11.56	0.24111	0.967532	3.53107	0.0186847	EShigher	HMDB0000094	Citric acid
HMDB0000063	1.27208	0.0635787	0.0021645	57.4041	0.242797	0.967532	5.84308	0.0635787	NO		Cortisol
HMDB0002802	1.06763	0.296203	0.00865801	96.0201	0.403667	1	6.58526	0.296203	NO		Cortisone
HMDB0000562	1.17729	0.0105738	0.0151515	0.799165	0.175055	1	-0.323435	0.0105738	NO		Creatinine
HMDB0002214	1.37205	0.0516303	0.0021645	8.51972	0.242797	0.967532	3.09081	0.0516303	NO		Cuminaldehyde
HMDB0000099	0.807665	0.242444	0.24026	5.26101	0.367364	1	2.39534	0.242444	NO		cystathionine
HMDB0000630	0.507266	0.352859	0.179654	3.42547	0.430205	1	1.7763	0.352859	NO		Cytosine
HMDB0000077	1.13274	0.269721	0.025974	39.0831	0.390179	1	5.28847	0.269721	NO		Dehydroepiandrosterone
HMDB0001149	1.34912	0.0540609	0.0411255	4.2617	0.242797	1	2.09143	0.0540609	NO		5-Aminolevulinic acid
HMDB0000450	0.636698	0.412398	0.393939	1.46699	0.46551	1	0.55286	0.412398	NO		5-Hydroxylysine
HMDB0000071	0.554054	0.115686	0.179654	0.661979	0.266336	1	-0.595142	0.115686	NO		Deoxyinosine
HMDB0001254	0.989015	0.131799	0.0930736	2.02829	0.280193	1	1.02027	0.131799	NO		Glucosamine 6-phosphate
HMDB0000127	0.384035	0.597281	0.24026	0.513127	0.645428	1	-0.962613	0.597281	NO		D-Glucuronic acid
HMDB0006355	1.28447	0.0768728	0.0411255	3.58091	0.242797	1	1.84033	0.0768728	NO		D-Glucurono-6,3-lactone
HMDB0002961	1.46078	0.036676	0.0021645	5.23738	0.242797	0.967532	2.38885	0.036676	EShigher	HMDB0002961	Dihydrotestosterone
HMDB0003701	0.433921	0.36345	0.393939	144.036	0.430205	1	7.17028	0.36345	NO		Dimethylbenzimidazole
HMDB0001874	1.14249	0.279277	0.00865801	19.0535	0.39884	1	4.25198	0.279277	NO		Isocitric acid
HMDB0000623	1.53382	0.0282746	0.0021645	2.61847	0.242797	0.967532	1.38872	0.0282746	EShigher	HMDB0000623	Dodecanedioic acid
HMDB0000638	0.749432	0.362146	0.132035	6.77664	0.430205	1	2.76057	0.362146	NO		Dodecanoic acid
HMDB0000663	1.08163	0.0361081	0.0930736	0.467143	0.242797	1	-1.09806	0.0361081	RShigher	HMDB0000663	D-Glucaric acid
HMDB0000252	0.438535	0.628869	0.309524	1.4329	0.673826	1	0.518937	0.628869	NO		Sphingosine
HMDB0001999	0.885277	0.177616	0.132035	8.43948	0.313277	1	3.07715	0.177616	NO		Eicosapentaenoic acid
HMDB0002068	1.26585	0.0861878	0.0411255	3.45524	0.242797	1	1.78878	0.0861878	NO		Erucic acid
HMDB0000151	1.29334	0.0826634	0.004329	3.47496	0.242797	1	1.797	0.0826634	NO		Estradiol
HMDB0000153	1.32774	0.0633367	0.0411255	3.71338	0.242797	1	1.89273	0.0633367	NO		Estriol
HMDB0000145	1.3808	0.0198611	0.0151515	4.13015	0.24111	1	2.04619	0.0198611	EShigher	HMDB0000145	Estrone
HMDB0000622	0.433211	0.451048	0.484848	1.14068	0.50531	1	0.189897	0.451048	NO		Ethylmalonic acid
HMDB0001248	1.38156	0.00184294	0.0021645	1.39882	0.0720838	0.967532	0.484213	0.00184294	NO		flavin adenine dinucleotide
HMDB0000121	0.940763	0.319906	0.0649351	21.1451	0.421112	1	4.40225	0.319906	NO		Folic acid
HMDB0000134	0.70157	0.281069	0.309524	0.730458	0.40012	1	-0.453126	0.281069	NO		fumarate
HMDB0001401	1.14581	0.234263	0.0649351	3.16483	0.361716	1	1.66213	0.234263	NO		Glucose 6-phosphate
HMDB0000122	0.816181	0.321319	0.309524	3.60313	0.421112	1	1.84925	0.321319	NO		Glucose
HMDB0000641	1.11303	0.0629442	0.0411255	1.79799	0.242797	1	0.846388	0.0629442	NO		Glutamine
HMDB0000661	0.792601	0.29208	0.179654	1.61125	0.402966	1	0.688181	0.29208	NO		Glutaric acid
HMDB0000086	1.46005	0.00611155	0.0021645	4.85903	0.136593	0.967532	2.28067	0.00611155	EShigher	HMDB0000086	Glycerophosphocholine
HMDB0000123	0.158929	0.606326	0.699134	1.06686	0.653079	1	0.0933701	0.606326	NO		Glycine
HMDB0000138	1.3073	0.277762	0.0411255	20.261	0.398405	1	4.34063	0.277762	NO		Glycocholic acid
HMDB0000115	1.40965	0.024976	0.0151515	3.74927	0.242797	1	1.90661	0.024976	EShigher	HMDB0000115	Glycolic acid
HMDB0000132	1.12665	0.0372279	0.0411255	0.50335	0.242797	1	-0.990365	0.0372279	RShigher	HMDB0000132	Guanine
HMDB0000672	1.49324	0.0056312	0.004329	2.71271	0.132481	1	1.43973	0.0056312	EShigher	HMDB0000672	Hexadecanedioic acid
HMDB0000714	0.774083	0.223943	0.393939	3.60474	0.356726	1	1.8499	0.223943	NO		Hippuric acid
HMDB0000764	0.608932	0.361713	0.132035	154.814	0.430205	1	7.27439	0.361713	NO		Hydrocinnamic acid
HMDB0000725	0.0747411	0.410684	0.937229	1.99572	0.464749	1	0.99691	0.410684	NO		4-Hydroxyproline
HMDB0000965	0.7122	0.352616	0.132035	54.7724	0.430205	1	5.77538	0.352616	NO		Hypotaurine
HMDB0029739	0.820378	0.34409	0.0411255	24.2507	0.430205	1	4.59996	0.34409	NO		Indole-3-acetamide
HMDB0029738	0.777998	0.359011	0.025974	108.74	0.430205	1	6.76473	0.359011	NO		Indole-3-methyl acetate
HMDB0000197	1.09558	0.13972	0.0411255	5.72326	0.281328	1	2.51684	0.13972	NO		Indoleacetic acid
HMDB0000175	1.50956	0.000745552	0.0021645	0.0715521	0.0555436	0.967532	-3.80486	0.000745552	RShigher	HMDB0000175	Inosinic acid
HMDB0000021	1.13518	0.0533177	0.0411255	3.22869	0.242797	1	1.69095	0.0533177	NO		Iodotyrosine
HMDB0002092	0.751452	0.226904	0.309524	2.30907	0.357947	1	1.20731	0.226904	NO		Itaconic acid
HMDB0000190	1.26799	0.0855738	0.0411255	3.46015	0.242797	1	1.79084	0.0855738	NO		lactate
HMDB0000706	1.42085	0.100139	0.00865801	6.08327	0.254357	1	2.60485	0.100139	NO		L-Aspartyl-L-phenylalanine
HMDB0000062	0.596971	0.295945	0.393939	1.16849	0.403667	1	0.224642	0.295945	NO		L-Carnitine
HMDB0000192	0.408861	0.926791	0.818182	1.02875	0.937418	1	0.0408959	0.926791	NO		L-Cystine
HMDB0000181	1.28086	0.0799699	0.0411255	3.80426	0.242797	1	1.92762	0.0799699	NO		L-Dopa
HMDB0000177	0.921864	0.109057	0.132035	2.00785	0.262088	1	1.00565	0.109057	NO		L-Histidine
HMDB0000673	0.852091	0.317698	0.179654	1.81437	0.421112	1	0.859471	0.317698	NO		Linoleic acid
HMDB0001451	1.33735	0.0497391	0.004329	3.44189	0.242797	1	1.7832	0.0497391	EShigher	HMDB0001451	(R)-lipoic acid
HMDB0000761	1.26593	0.0861878	0.0411255	3.45523	0.242797	1	1.78878	0.0861878	NO		Lithocholic acid
HMDB0000687	0.705164	0.167358	0.0649351	1.36334	0.308132	1	0.447147	0.167358	NO		L-Leucine
HMDB0000182	0.790445	0.239279	0.24026	1.47811	0.365043	1	0.563758	0.239279	NO		L-Lysine
HMDB0000156	0.743306	0.203125	0.0930736	3.5049	0.340289	1	1.80937	0.203125	NO		L-Malic acid
HMDB0000159	0.614983	0.178014	0.0930736	1.72609	0.313277	1	0.787504	0.178014	NO		L-Phenylalanine
HMDB0000162	0.582572	0.290275	0.393939	0.804063	0.402966	1	-0.314619	0.290275	NO		L-Proline
HMDB0000187	0.88786	0.125359	0.132035	1.68351	0.276038	1	0.75147	0.125359	NO		L-Serine
HMDB0000248	0.709503	0.284213	0.309524	1.89684	0.401351	1	0.923595	0.284213	NO		Thyroxine
HMDB0000929	0.836006	0.124712	0.0649351	1.43843	0.275971	1	0.524497	0.124712	NO		L-Tryptophan
HMDB0000158	1.08363	0.0634697	0.0151515	2.17333	0.242797	1	1.11991	0.0634697	NO		L-Tyrosine
HMDB0035698	1.09925	0.128228	0.132035	2.40644	0.278242	1	1.2669	0.128228	NO		(-)-Matairesinol
HMDB0001389	0.716725	0.126484	0.179654	2.37845	0.277148	1	1.25002	0.126484	NO		Melatonin
HMDB0000696	0.77654	0.359424	0.0930736	265.773	0.430205	1	8.05405	0.359424	NO		methionine
HMDB0254053	0.263088	0.344013	0.393939	1.22657	0.430205	1	0.294632	0.344013	NO		methyl-THF
HMDB0000806	0.72975	0.143957	0.24026	0.153337	0.284161	1	-2.70522	0.143957	NO		Myristic acid
HMDB0000446	0.886519	0.106317	0.025974	2.52924	0.261119	1	1.33871	0.106317	NO		N-Alpha-acetyllysine
HMDB0001138	0.554167	0.376564	0.484848	0.742822	0.439489	1	-0.428911	0.376564	NO		N-Acetylglutamic acid
HMDB0000766	1.61213	0.00124778	0.0021645	2.0407	0.0653639	0.967532	1.02907	0.00124778	EShigher	HMDB0000766	N-Acetyl-L-alanine
HMDB0011756	0.842384	0.193239	0.24026	0.792299	0.331103	1	-0.335884	0.193239	NO		N-Acetylleucine
HMDB0011745	1.05529	0.159741	0.179654	12.5978	0.296768	1	3.6551	0.159741	NO		N-Acetyl-L-methionine
HMDB0000512	0.117664	0.256185	0.484848	1.87655	0.378717	1	0.908086	0.256185	NO		N-Acetyl-L-phenylalanine
HMDB0000866	0.815156	0.136022	0.179654	1.37055	0.280193	1	0.454759	0.136022	NO		N-Acetyl-L-tyrosine
HMDB0000230	0.161014	0.696687	0.937229	0.951062	0.734479	1	-0.0723882	0.696687	NO		N-Acetylneuraminic acid
HMDB0001015	1.12565	0.0238223	0.0411255	0.448872	0.242797	1	-1.15562	0.0238223	RShigher	HMDB0001015	N-Formyl-L-methionine
HMDB0001406	0.432749	0.265367	0.0649351	1.18551	0.385127	1	0.245507	0.265367	NO		Niacinamide
HMDB0001488	1.17881	0.105951	0.00865801	4.61863	0.261119	1	2.20746	0.105951	NO		Nicotinic acid
HMDB0001020	0.890396	0.259067	0.0930736	9.61389	0.378717	1	3.26512	0.259067	NO		N,N-Dimethylaniline
HMDB0034146	0.952393	0.0168159	0.0151515	2.44813	0.239415	1	1.29168	0.0168159	NO		Octadecanamide
HMDB0003337	0.911835	0.0825282	0.132035	0.706683	0.242797	1	-0.500864	0.0825282	NO		oxidized glutathione
HMDB0240774	0.728455	0.20326	0.309524	1.5602	0.340289	1	0.641727	0.20326	NO		L-Palmitoylcarnitine
HMDB0001101	0.0170212	0.690193	0.937229	0.895179	0.730489	1	-0.159752	0.690193	NO		p-Anisic acid
HMDB0004231	1.42026	0.0429164	0.0021645	4.22396	0.242797	0.967532	2.0786	0.0429164	EShigher	HMDB0004231	Panthenol
HMDB0000826	1.29584	0.0742279	0.0411255	3.53959	0.242797	1	1.82358	0.0742279	NO		Pentadecanoic acid
HMDB0002080	1.41454	0.0396242	0.0021645	3.84189	0.242797	0.967532	1.94181	0.0396242	EShigher	HMDB0002080	Petroselinic acid
HMDB0001587	1.18631	0.173279	0.0411255	11.6942	0.311067	1	3.54772	0.173279	NO		Phenylglyoxylic acid
HMDB0000224	0.453658	0.541411	0.588745	0.816164	0.593164	1	-0.293069	0.541411	NO		phosphoethanolamine
HMDB0000857	0.164298	0.313017	0.699134	2.40346	0.421112	1	1.26511	0.313017	NO		Pimelic acid
HMDB0000070	1.07726	0.12756	0.025974	1.76482	0.278144	1	0.819522	0.12756	NO		Pipecolic acid
HMDB0000253	1.26594	0.0861881	0.0411255	3.45523	0.242797	1	1.78878	0.0861881	NO		Pregnenolone
HMDB0001830	0.90433	0.155781	0.132035	8.26819	0.29506	1	3.04757	0.155781	NO		Progesterone
HMDB0001220	1.03724	0.153308	0.0649351	9.60911	0.292857	1	3.2644	0.153308	NO		Prostaglandin E2
HMDB0001366	0.149223	0.662587	0.818182	0.758119	0.704664	1	-0.399504	0.662587	NO		Purine
HMDB0001414	1.20821	0.0781791	0.0151515	2.68639	0.242797	1	1.42567	0.0781791	NO		Putrescine
HMDB0001491	0.204713	0.777976	1	1.0544	0.809016	1	0.07642	0.777976	NO		Pyridoxal 5'-phosphate
HMDB0000239	0.667117	0.379692	0.393939	4.43606	0.441985	1	2.14928	0.379692	NO		Pyridoxine
HMDB0000267	0.736501	0.316356	0.484848	1.34841	0.421112	1	0.431261	0.316356	NO		Pyroglutamic acid
HMDB0004230	0.428253	0.407693	0.484848	5.83534	0.464749	1	2.54482	0.407693	NO		Pyrrole-2-carboxylic acid
HMDB0000243	1.23038	0.0412526	0.004329	6.75174	0.242797	1	2.75526	0.0412526	EShigher	HMDB0000243	Pyruvate
HMDB0000842	0.634754	0.306932	0.484848	2.04708	0.415231	1	1.03357	0.306932	NO		Quinaldic acid
HMDB0003072	1.27682	0.0680839	0.025974	4.62445	0.242797	1	2.20928	0.0680839	NO		Quinic acid
HMDB0000125	0.582934	0.0493836	0.025974	0.502047	0.242797	1	-0.994106	0.0493836	NO		reduced glutathione
HMDB0001358	1.3733	0.0171394	0.004329	3.38018	0.239415	1	1.7571	0.0171394	EShigher	HMDB0001358	Retinal
HMDB0001852	1.00687	0.325183	0.24026	7.11114	0.421233	1	2.83008	0.325183	NO		All-trans-retinoic acid
HMDB0000849	0.402976	0.572934	0.393939	1.52586	0.623118	1	0.60962	0.572934	NO		Rhamnose
HMDB0000244	1.31761	0.0745334	0.00865801	2.5235	0.242797	1	1.33542	0.0745334	NO		Riboflavin
HMDB0000884	1.26399	0.0864543	0.0411255	3.44556	0.242797	1	1.78474	0.0864543	NO		Ribothymidine
HMDB0003546	1.46181	0.0283257	0.0021645	5.37334	0.242797	0.967532	2.42582	0.0283257	EShigher	HMDB0003546	Salicin
HMDB0001185	1.06107	0.000315467	0.0021645	0.347042	0.0302688	0.967532	-1.52682	0.000315467	RShigher	HMDB0001185	S-Adenosylmethionine
HMDB0000792	0.803501	0.264095	0.393939	1.6744	0.38453	1	0.743648	0.264095	NO		Sebacic acid
HMDB0000259	0.133618	0.228657	0.699134	2.93064	0.357947	1	1.55122	0.228657	NO		Serotonin
HMDB0000631	0.796623	0.291048	0.24026	3.60445	0.402966	1	1.84978	0.291048	NO		Deoxycholic acid glycine conjugate
HMDB0000247	1.33619	0.0919385	0.0151515	5.82471	0.242797	1	2.54219	0.0919385	NO		Sorbitol
HMDB0001256	0.638068	0.222691	0.179654	4.90403	0.356726	1	2.29397	0.222691	NO		Spermine
HMDB0000893	1.23015	0.0631843	0.0151515	5.20448	0.242797	1	2.37975	0.0631843	NO		Suberic acid
HMDB0000254	1.23235	0.0918231	0.0411255	3.26872	0.242797	1	1.70873	0.0918231	NO		Succinic acid
HMDB0002085	1.31793	0.102898	0.0649351	5.63876	0.258402	1	2.49538	0.102898	NO		Syringic acid
HMDB0000251	1.02079	0.072568	0.0930736	0.213582	0.242797	1	-2.22714	0.072568	NO		Taurine
HMDB0000036	1.26587	0.086188	0.0411255	3.45523	0.242797	1	1.78878	0.086188	NO		Taurocholic Acid
HMDB0000234	0.877804	0.11071	0.0649351	3.1533	0.263232	1	1.65686	0.11071	NO		Testosterone
HMDB0000872	1.38128	0.0585423	0.0021645	3.62834	0.242797	0.967532	1.85931	0.0585423	NO		Tetradecanedioic acid
HMDB0001889	0.49744	0.282672	0.393939	2.29085	0.401124	1	1.19589	0.282672	NO		Theophylline
HMDB0000273	0.976973	0.152578	0.179654	2.34037	0.292713	1	1.22674	0.152578	NO		Thymidine
HMDB0000262	1.09516	0.188351	0.0021645	5.38057	0.326584	0.967532	2.42776	0.188351	NO		Thymine
HMDB0000303	0.853828	0.3545	0.0411255	301.775	0.430205	1	8.23733	0.3545	NO		Tryptamine
HMDB0003447	0.792747	0.360133	0.0930736	292.056	0.430205	1	8.1901	0.360133	NO		Tryptophol
HMDB0000306	0.578647	0.204443	0.24026	1.91227	0.340992	1	0.935288	0.204443	NO		Tyramine
HMDB0000290	0.811882	0.210384	0.309524	0.678302	0.347195	1	-0.560001	0.210384	NO		Uridine diphosphate-N-acetylglucosamine
HMDB0000300	1.02251	0.0334027	0.0411255	3.94535	0.242797	1	1.98015	0.0334027	EShigher	HMDB0000300	Uracil
HMDB0000294	1.23864	0.0899597	0.0411255	3.32602	0.242797	1	1.7338	0.0899597	NO		Urea
HMDB0000296	1.25822	0.0160866	0.0649351	1.67527	0.239415	1	0.74439	0.0160866	EShigher	HMDB0000296	Uridine
HMDB0000484	0.870856	0.285454	0.0930736	4.88418	0.401351	1	2.28812	0.285454	NO		Vanillic acid
HMDB0000299	0.451332	0.406744	0.484848	1.2031	0.464749	1	0.266756	0.406744	NO		Xanthosine
HMDB0002327	1.41894	0.0641988	0.0021645	5.01941	0.242797	0.967532	2.32752	0.0641988	NO		1,11-Undecanedicarboxylic acid
HMDB0001857	1.13189	0.0458728	0.0930736	2.93157	0.242797	1	1.55167	0.0458728	EShigher	HMDB0001857	1,3-Dimethyluric acid
HMDB0002231	1.26591	0.0861876	0.0411255	3.45523	0.242797	1	1.78878	0.0861876	NO		11Z-Eicosenoic acid
HMDB0002059	1.27678	0.098207	0.0021645	3.94772	0.254357	0.967532	1.98102	0.098207	NO		12-Hydroxydodecanoic acid
HMDB0059797	0.751746	0.229022	0.24026	3.82659	0.357947	1	1.93606	0.229022	NO		1-Hydroxyphenanthrene
HMDB0002285	0.593229	0.361592	0.699134	1.48398	0.430205	1	0.569473	0.361592	NO		2-Indolecarboxylic acid
HMDB0002466	0.405565	0.404121	0.484848	3.39452	0.464376	1	1.76321	0.404121	NO		3-Hydroxybenzoic acid
HMDB0002096	0.997693	0.341485	0.0151515	102.359	0.430205	1	6.6775	0.341485	NO		3-Indolebutyric acid
HMDB0000502	0.933688	0.294092	0.0411255	10.5406	0.403667	1	3.39788	0.294092	NO		3-Oxocholic acid
HMDB0041807	1.08278	0.0678127	0.0649351	2.53593	0.242797	1	1.34251	0.0678127	NO		3-Phenoxybenzoic acid
HMDB0013825	1.03802	0.168914	0.132035	3.61997	0.308132	1	1.85598	0.168914	NO		4-(1,1,3,3-Tetramethylbutyl)-phenol
HMDB0003192	1.21729	0.0779141	0.0151515	27.0978	0.242797	1	4.7601	0.0779141	NO		5-Aminoimidazole-4-carboxamide
HMDB0003759	1.20584	0.0404649	0.0151515	2.90146	0.242797	1	1.53678	0.0404649	EShigher	HMDB0003759	5a-Pregnane-3,20-dione
HMDB0000472	0.935467	0.168857	0.309524	2.49349	0.308132	1	1.31816	0.168857	NO		5-Hydroxy-L-tryptophan
HMDB0000469	0.767839	0.197408	0.393939	1.61944	0.335518	1	0.695499	0.197408	NO		5-Hydroxymethyluracil
HMDB0002894	1.1002	0.0826788	0.0151515	2.99155	0.242797	1	1.58089	0.0826788	NO		5-Methylcytosine
HMDB0002224	1.26596	0.0861877	0.0411255	3.45523	0.242797	1	1.78878	0.0861877	NO		5-Methyldeoxycytidine
HMDB0002043	0.921468	0.135165	0.0411255	2.94655	0.280193	1	1.55902	0.135165	NO		5-Phenylvaleric acid
HMDB0001890	1.26595	0.086188	0.0411255	3.45523	0.242797	1	1.78878	0.086188	NO		Acetylcysteine
HMDB0000045	1.21937	0.0100169	0.00865801	5.09459	0.172214	1	2.34897	0.0100169	EShigher	HMDB0000045	Adenosine monophosphate
HMDB0001341	1.1275	0.00193514	0.004329	0.359713	0.0720838	1	-1.47508	0.00193514	RShigher	HMDB0001341	ADP
HMDB0002212	1.26585	0.0861882	0.0411255	3.45523	0.242797	1	1.78878	0.0861882	NO		Arachidic acid
HMDB0002204	1.19317	0.0993923	0.0649351	3.06611	0.254357	1	1.61641	0.0993923	NO		Astaxanthin
HMDB0034437	1.24244	0.169033	0.004329	11.2823	0.308132	1	3.49599	0.169033	NO		Biphenyl
HMDB0002227	1.48238	0.0201162	0.0021645	6.7329	0.24111	0.967532	2.75123	0.0201162	EShigher	HMDB0002227	Capsaicin
HMDB0002358	0.978271	0.254087	0.179654	4.74429	0.378717	1	2.24619	0.254087	NO		Carnosic acid
HMDB0002121	1.1015	0.159614	0.0649351	3.76286	0.296768	1	1.91183	0.159614	NO		Carnosol
HMDB0002385	1.03473	0.34759	0.0411255	3.23617	0.430205	1	1.69429	0.34759	NO		Celastrol
HMDB0003066	0.816088	0.359059	0.004329	202.642	0.430205	1	7.66279	0.359059	NO		Chalcone
HMDB0000518	0.439434	0.63011	0.699134	1.45237	0.673826	1	0.538413	0.63011	NO		Chenodeoxycholic acid
HMDB0003164	0.803842	0.35573	0.179654	1.73875	0.430205	1	0.798052	0.35573	NO		Chlorogenic acid
HMDB0000567	0.744288	0.35283	0.0411255	17.2891	0.430205	1	4.11179	0.35283	NO		Cinnamic acid
HMDB0001218	0.889511	0.246156	0.0930736	1.59473	0.371729	1	0.673311	0.246156	NO		Coumarin
HMDB0000064	1.27893	0.00396867	0.0021645	0.688382	0.118266	0.967532	-0.53872	0.00396867	NO		Creatine
HMDB0000058	1.30641	0.0675346	0.0411255	3.59635	0.242797	1	1.84653	0.0675346	NO		Cyclic AMP
HMDB0000095	1.47592	0.000190714	0.0021645	0.271276	0.0302688	0.967532	-1.88216	0.000190714	RShigher	HMDB0000095	Cytidine monophosphate
HMDB0000089	0.365006	0.956384	0.818182	0.978543	0.959423	1	-0.0312931	0.956384	NO		Cytidine
HMDB0003312	1.108	0.123179	0.0411255	10.6597	0.275306	1	3.41409	0.123179	NO		Daidzein
HMDB0001202	0.646671	0.108635	0.24026	1.8642	0.262088	1	0.898558	0.108635	NO		dCMP
HMDB0000012	0.395664	0.908131	0.937229	0.961748	0.92369	1	-0.0562691	0.908131	NO		Deoxyuridine
HMDB0000092	1.23269	0.0539551	0.0151515	2.70574	0.242797	1	1.43602	0.0539551	NO		Dimethylglycine
HMDB0000583	0.0895884	0.728883	0.699134	0.852514	0.766614	1	-0.230204	0.728883	NO		Docosanamide
HMDB0000573	1.33129	0.00852066	0.004329	2.56599	0.165083	1	1.35952	0.00852066	EShigher	HMDB0000573	Elaidic acid
HMDB0003153	1.32379	0.0779381	0.0021645	3.35867	0.242797	0.967532	1.74789	0.0779381	NO		Epigallocatechin gallate
HMDB0000068	0.802595	0.177287	0.179654	4.11652	0.313277	1	2.04143	0.177287	NO		Epinephrine
HMDB0002209	1.20539	0.116981	0.004329	9.5861	0.266336	1	3.26094	0.116981	NO		Equol
HMDB0000900	1.26593	0.086188	0.0411255	3.45523	0.242797	1	1.78878	0.086188	NO		Ergocalciferol
HMDB0003075	0.437225	0.808399	0.484848	0.837403	0.834537	1	-0.256006	0.808399	NO		Flavone
HMDB0005807	0.567999	0.329374	0.699134	2.51639	0.424294	1	1.33136	0.329374	NO		Gallic acid
HMDB0003217	1.3331	0.0679773	0.0411255	5.74936	0.242797	1	2.5234	0.0679773	NO		Genistein
HMDB0000721	0.637377	0.996844	0.937229	0.998568	0.996844	1	-0.00206671	0.996844	NO		Glycylproline
HMDB0000128	0.100702	0.935528	0.588745	0.986041	0.943975	1	-0.0202798	0.935528	NO		Guanidoacetic acid
HMDB0000133	1.4849	0.000296803	0.0021645	0.360225	0.0302688	0.967532	-1.47303	0.000296803	RShigher	HMDB0000133	Guanosine
HMDB0003265	0.370823	0.926933	0.393939	1.08442	0.937418	1	0.116925	0.926933	NO		Hesperidin
HMDB0000130	1.04648	0.10591	0.0930736	2.73895	0.261119	1	1.45362	0.10591	NO		Homogentisic acid
HMDB0000755	1.14307	0.111299	0.025974	4.61998	0.263232	1	2.20789	0.111299	NO		Hydroxyphenyllactic acid
HMDB0000157	0.955043	0.0438811	0.0411255	3.37073	0.242797	1	1.75306	0.0438811	NO		Hypoxanthine
HMDB0002271	1.02486	0.0656831	0.0649351	5.8106	0.242797	1	2.53869	0.0656831	NO		Imidazolepropionic acid
HMDB0005785	1.20637	0.0755225	0.0411255	4.19423	0.242797	1	2.06841	0.0755225	NO		Indole-3-carbinol
HMDB0000195	0.925493	0.0714768	0.132035	0.712576	0.242797	1	-0.488884	0.0714768	NO		Inosine
HMDB0000715	0.810977	0.205568	0.179654	6.10363	0.341594	1	2.60967	0.205568	NO		Kynurenic acid
HMDB0000161	1.09444	0.0080233	0.00865801	0.435362	0.163019	1	-1.19971	0.0080233	RShigher	HMDB0000161	L-Alanine
HMDB0001251	0.965381	0.145281	0.132035	2.14635	0.284827	1	1.10188	0.145281	NO		Lanosterol
HMDB0000265	1.20122	0.0643181	0.0649351	3.03103	0.242797	1	1.59981	0.0643181	NO		Liothyronine
HMDB0000684	1.37455	0.149458	0.0021645	3.46293	0.289211	0.967532	1.79199	0.149458	NO		L-Kynurenine
HMDB0000167	0.160448	0.503331	0.309524	1.16823	0.55416	1	0.224328	0.503331	NO		L-Threonine
HMDB0000883	1.05005	0.045402	0.0649351	1.29085	0.242797	1	0.368316	0.045402	NO		L-Valine
HMDB0000691	0.543504	0.462485	0.484848	1.63887	0.516827	1	0.712704	0.462485	NO		Malonic acid
HMDB0001262	1.14786	0.337579	0.0021645	127.974	0.430205	0.967532	6.9997	0.337579	NO		Maltotriose
HMDB0000765	1.26596	0.0861878	0.0411255	3.45523	0.242797	1	1.78878	0.0861878	NO		Mannitol
HMDB0001939	1.38715	0.148984	0.0021645	82.2004	0.289211	0.967532	6.36107	0.148984	NO		Medroxyprogesterone
HMDB0001186	1.40055	0.117052	0.0021645	21.821	0.266336	0.967532	4.44765	0.117052	NO		N1-Acetylspermine
HMDB0000215	0.582806	0.137062	0.132035	0.713764	0.281041	1	-0.48648	0.137062	NO		N-Acetyl-D-glucosamine
HMDB0006029	0.181309	0.771408	0.393939	0.823276	0.805652	1	-0.280553	0.771408	NO		N-Acetylglutamine
HMDB0001542	1.26302	0.0868048	0.0411255	3.433	0.242797	1	1.77947	0.0868048	NO		N-Acetyllactosamine
HMDB0000812	1.1286	0.132102	0.0930736	0.310399	0.280193	1	-1.6878	0.132102	NO		N-Acetyl-L-aspartic acid
HMDB0000217	1.01388	0.0860397	0.132035	0.385763	0.242797	1	-1.37421	0.0860397	NO		NADP
HMDB0000856	1.22305	0.0696609	0.0930736	3.27714	0.242797	1	1.71244	0.0696609	NO		N-alpha-Acetyl-L-citrulline
HMDB0002670	1.24376	0.0893384	0.0649351	3.34611	0.242797	1	1.74249	0.0893384	NO		Naringenin
HMDB0002368	1.26579	0.0861879	0.0411255	3.45523	0.242797	1	1.78878	0.0861879	NO		Nervonic acid
HMDB0000833	1.40916	0.016651	0.0021645	0.13939	0.239415	0.967532	-2.8428	0.016651	RShigher	HMDB0000833	N-Glycolylneuraminic acid
HMDB0000467	0.797901	0.169576	0.24026	2.81269	0.308132	1	1.49195	0.169576	NO		Nutriacholic acid
HMDB0002865	1.32608	0.0384701	0.0021645	2.97434	0.242797	0.967532	1.57257	0.0384701	EShigher	HMDB0002865	Oxytocin
HMDB0000220	0.73604	0.0604444	0.0649351	2.31395	0.242797	1	1.21036	0.0604444	NO		Palmitic acid
HMDB0001392	0.419335	0.597779	0.699134	1.17379	0.645428	1	0.231174	0.597779	NO		p-Aminobenzoic acid
HMDB0003363	1.30238	0.068073	0.0021645	3.10839	0.242797	0.967532	1.63617	0.068073	NO		Pectic acid
HMDB0000821	0.473786	0.36929	0.24026	2.34052	0.432673	1	1.22683	0.36929	NO		Phenylacetylglycine
HMDB0000263	0.771562	0.188498	0.309524	4.28738	0.326584	1	2.1001	0.188498	NO		Phosphoenolpyruvic acid
HMDB0000824	0.206274	0.496084	0.699134	0.725737	0.550247	1	-0.46248	0.496084	NO		Propionylcarnitine
HMDB0001856	1.07577	0.235186	0.025974	6.30047	0.361716	1	2.65546	0.235186	NO		Protocatechuic acid
HMDB0003920	1.31136	0.0800028	0.0021645	3.49049	0.242797	0.967532	1.80343	0.0800028	NO		Protopine
HMDB0000241	1.18908	0.100149	0.0649351	3.04841	0.254357	1	1.60805	0.100149	NO		Protoporphyrin IX
HMDB0000802	0.442493	0.663677	0.937229	0.915224	0.704664	1	-0.127804	0.663677	NO		Pterin
HMDB0001545	0.319352	0.410579	0.588745	1.52992	0.464749	1	0.613456	0.410579	NO		Pyridoxal
HMDB0003648	0.88599	0.259256	0.0151515	9.08263	0.378717	1	3.18311	0.259256	NO		Retinyl palmitate
HMDB0000508	1.01138	0.251213	0.0151515	5.63321	0.378088	1	2.49396	0.251213	NO		Ribitol
HMDB0034297	1.29369	0.0817972	0.00865801	4.04843	0.242797	1	2.01736	0.0817972	NO		Ricinoleic acid
HMDB0034297	1.29369	0.0817972	0.00865801	4.04843	0.242797	1	2.01736	0.0817972	NO		Ricinoleic-acid
HMDB0000840	1.17628	0.144306	0.00865801	5.59186	0.284161	1	2.48333	0.144306	NO		Salicyluric acid
HMDB0000509	0.799045	0.288318	0.484848	2.29178	0.402744	1	1.19647	0.288318	NO		Senecioic acid
HMDB0001257	1.13853	0.0751129	0.0411255	2.14408	0.242797	1	1.10036	0.0751129	NO		Spermidine
HMDB0000827	1.43663	0.00479142	0.00865801	1.83507	0.132481	1	0.875837	0.00479142	EShigher	HMDB0000827	Stearic acid
HMDB0000635	0.715319	0.11443	0.0649351	3.55405	0.266336	1	1.82946	0.11443	NO		Succinylacetone
HMDB0003334	0.630396	0.216256	0.309524	0.735359	0.35409	1	-0.443479	0.216256	NO		Symmetric dimethylarginine
HMDB0000888	1.43684	0.0490041	0.0021645	4.10716	0.242797	0.967532	2.03814	0.0490041	EShigher	HMDB0000888	Undecanedioic acid
HMDB0000289	1.26594	0.0861879	0.0411255	3.45523	0.242797	1	1.78878	0.0861879	NO		Uric acid
HMDB0000876	1.33658	0.0219196	0.004329	2.41135	0.242797	1	1.26984	0.0219196	EShigher	HMDB0000876	Vitamin D3
HMDB0000292	1.4054	0.00131605	0.0021645	0.454228	0.0653639	0.967532	-1.13851	0.00131605	RShigher	HMDB0000292	Xanthine
HMDB0004825	1.17727	0.0706755	0.025974	4.59631	0.242797	1	2.20048	0.0706755	NO		p-Octopamine
HMDB0000975	0.279779	0.36606	0.309524	63.3804	0.430602	1	5.98596	0.36606	NO		Trehalose
HMDB0001058	0.677826	0.466087	0.309524	1.66548	0.519554	1	0.735938	0.466087	NO		Fructose 1,6-bisphosphate
HMDB0001129	0.874827	0.1359	0.179654	0.46159	0.280193	1	-1.11532	0.1359	NO		N-Acetylmannosamine
HMDB0000101	0.100456	0.691268	0.699134	1.36127	0.730489	1	0.444958	0.691268	NO		Deoxyadenosine
HMDB0001511	1.33402	0.0455337	0.0151515	0.299617	0.242797	1	-1.73881	0.0455337	RShigher	HMDB0001511	Phosphocreatine
HMDB0003374	0.548184	0.36346	0.24026	507.126	0.430205	1	8.9862	0.36346	NO		D-Ornithine
HMDB0003966	0.972931	0.1419	0.0930736	2.42847	0.281909	1	1.28005	0.1419	NO		Selenomethionine
HMDB0001227	1.29861	0.0249371	0.004329	0.296749	0.242797	1	-1.75268	0.0249371	RShigher	HMDB0001227	5-Thymidylic acid
HMDB0001409	0.256057	0.286874	0.699134	0.528652	0.401984	1	-0.919611	0.286874	NO		dUMP
HMDB0001431	0.817135	0.223351	0.132035	1.98638	0.356726	1	0.99014	0.223351	NO		Pyridoxamine
HMDB0011634	0.17374	0.221899	0.588745	2.04303	0.356726	1	1.03071	0.221899	NO		Norspermidine
HMDB0001273	1.10115	0.0488706	0.0649351	3.01809	0.242797	1	1.59364	0.0488706	EShigher	HMDB0001273	Guanosine triphosphate
HMDB0001537	1.23627	0.0349904	0.00865801	3.28904	0.242797	1	1.71767	0.0349904	EShigher	HMDB0001537	6-Hydroxydopamine
HMDB0003361	1.04549	0.0888599	0.0411255	2.98679	0.242797	1	1.57859	0.0888599	NO		Pyrimidine
HMDB0256947	1.28385	0.059504	0.00865801	3.138	0.242797	1	1.64985	0.059504	NO		Pyrazole
HMDB0003681	1.28655	0.322193	0.0021645	123.287	0.421112	0.967532	6.94588	0.322193	NO		4-Acetamidobutyric acid
HMDB0002497	0.733932	0.295518	0.132035	8.34759	0.403667	1	3.06136	0.295518	NO		Glycochenodeoxycholate-3-sulfate
HMDB0012275	0.824529	0.317897	0.0930736	14.516	0.421112	1	3.85958	0.317897	NO		Phenylethylamine
HMDB0000892	0.470306	0.497542	0.588745	1.49547	0.550498	1	0.580595	0.497542	NO		Valeric acid
HMDB0000535	1.12862	0.114478	0.025974	2.6673	0.266336	1	1.41538	0.114478	NO		Caproic acid
HMDB0242414	0.503088	0.365563	0.24026	3.13688	0.430602	1	1.64933	0.365563	NO		Deoxycholylglycine
HMDB0304311	1.13724	0.110816	0.0649351	2.83693	0.263232	1	1.50433	0.110816	NO		D-fructose 6-phosphate
HMDB0002994	1.09679	0.355225	0.0021645	144.989	0.430205	0.967532	7.1798	0.355225	NO		Erythritol
HMDB0000665	0.148255	0.390444	0.818182	2.55119	0.45332	1	1.35117	0.390444	NO		Leucinic acid
HMDB0030386	0.982602	0.318479	0.0649351	23.1766	0.421112	1	4.5346	0.318479	NO		Myosmine
HMDB0062635	1.31282	0.0570011	0.0151515	5.07053	0.242797	1	2.34214	0.0570011	NO		(R)-mandelic Acid
HMDB0000423	0.758865	0.225267	0.393939	2.42371	0.357072	1	1.27722	0.225267	NO		3,4-Dihydroxyhydrocinnamic acid
HMDB0003818	1.26591	0.0404598	0.0411255	4.32715	0.242797	1	2.11342	0.0404598	EShigher	HMDB0003818	5-Androstenediol
HMDB0250776	0.158953	0.827115	1	1.20121	0.849932	1	0.26449	0.827115	NO		D-Methionine (S)-S-oxide
HMDB0004305	1.07869	0.258868	0.00865801	9.94393	0.378717	1	3.31382	0.258868	NO		Farnesol
HMDB0000870	0.150895	0.909225	0.393939	0.931775	0.92369	1	-0.101947	0.909225	NO		Histamine
HMDB0011130	0.525725	0.0788371	0.0930736	5.24538	0.242797	1	2.39105	0.0788371	NO		LysoPE(18:0/0:0)
UN.3	0.922796	0.227859	0.0649351	4.85958	0.357947	1	2.28083	0.227859	NO		Methyl 2-Hydroxyisobutyrate
HMDB0003229	1.41154	0.00643639	0.004329	2.49197	0.137003	1	1.31729	0.00643639	EShigher	HMDB0003229	Palmitoleic acid
HMDB0240609	0.268804	0.400996	0.699134	2.22952	0.461972	1	1.15673	0.400996	NO		SM(d18:1/17:0)
UN.4	0.818227	0.326055	0.025974	12.071	0.421233	1	3.59347	0.326055	NO		Val-Vyr-Val
HMDB0001065	1.13664	0.299095	0.0021645	42.9242	0.40637	0.967532	5.42372	0.299095	NO		2-Hydroxyphenethylamine
HMDB0011603	0.485228	0.794913	0.937229	1.15405	0.824423	1	0.206712	0.794913	NO		4-(Methylnitrosamino)-1-(3-pyridyl)-1-butanone
HMDB0001169	0.755057	0.194989	0.24026	5.35915	0.332673	1	2.42201	0.194989	NO		4-Aminophenol
HMDB0000052	0.960626	0.146686	0.179654	2.40691	0.286325	1	1.26718	0.146686	NO		Argininosuccinic acid
HMDB0000954	1.00048	0.159495	0.179654	2.52505	0.296768	1	1.33631	0.159495	NO		Ferulic acid
HMDB0000895	0.941447	0.316302	0.00865801	14.5614	0.421112	1	3.86408	0.316302	NO		Acetylcholine
HMDB0245964	1.2286	0.0920617	0.0411255	3.26099	0.242797	1	1.70531	0.0920617	NO		3-Palmitoyl-sn-glycerol
HMDB0002259	1.35506	0.0597849	0.0021645	3.30649	0.242797	0.967532	1.7253	0.0597849	NO		Heptadecanoic acid
HMDB0000734	1.24705	0.0613756	0.004329	3.67329	0.242797	1	1.87707	0.0613756	NO		Indoleacrylic acid
HMDB0072874	1.18461	0.0877042	0.0649351	3.12739	0.242797	1	1.64496	0.0877042	NO		MG(0:0/10:0/0:0)
HMDB0002088	0.167054	0.201074	0.484848	2.59182	0.33917	1	1.37396	0.201074	NO		Oleoylethanolamide
UN.5	0.105089	0.407364	0.818182	1.53357	0.464749	1	0.616898	0.407364	NO		Flavin adenine dinucleotide disodium
HMDB0000501	0.229317	0.198508	0.484848	2.06735	0.336111	1	1.04778	0.198508	NO		7-Ketocholesterol
HMDB0000039	1.12406	0.032358	0.0649351	3.85739	0.242797	1	1.94763	0.032358	EShigher	HMDB0000039	Butyric acid
HMDB0004949	0.0977632	0.410142	0.588745	1.48958	0.464749	1	0.574903	0.410142	NO		Cer(d18:1/16:0)
HMDB0240678	0.544276	0.183148	0.24026	0.635843	0.321048	1	-0.653257	0.183148	NO		Cer(d18:1/17:0)
HMDB0000577	1.41979	0.00907563	0.0021645	3.77564	0.165083	0.967532	1.91672	0.00907563	EShigher	HMDB0000577	Dihydrocholesterol
HMDB0000549	1.33066	0.0477322	0.0151515	3.98182	0.242797	1	1.99343	0.0477322	EShigher	HMDB0000549	Gamma-Butyrolactone
HMDB0000131	0.207896	0.234384	0.309524	8.92109	0.361716	1	3.15722	0.234384	NO		Glycerol
HMDB0001170	1.06257	0.141659	0.179654	7.17672	0.281909	1	2.84332	0.141659	NO		Lathosterol
UN.8	1.33164	0.0398568	0.0021645	5.29856	0.242797	0.967532	2.4056	0.0398568	EShigher	UN.8	Calcium glycerophosphate
HMDB0000355	0.149346	0.621589	0.484848	1.14255	0.667909	1	0.192251	0.621589	NO		3-Hydroxymethylglutaric acid
HMDB0001161	0.0650718	0.812086	0.818182	0.966798	0.836411	1	-0.0487133	0.812086	NO		4-Trimethylammoniobutanoic acid
HMDB0000904	0.0546014	0.237236	0.309524	1.66346	0.363166	1	0.734189	0.237236	NO		Citrulline
HMDB0000666	1.00561	0.0831999	0.0930736	2.41676	0.242797	1	1.27307	0.0831999	NO		Heptanoic acid
UN.6	0.428669	0.501824	0.309524	2.1897	0.553865	1	1.13073	0.501824	NO		Methyl beta-D-galactopyranoside
HMDB0000150	0.804405	0.135309	0.309524	2.07059	0.280193	1	1.05004	0.135309	NO		Gluconolactone
HMDB0003441	0.915562	0.33778	0.0021645	89.0706	0.430205	0.967532	6.47688	0.33778	NO		Cinnamaldehyde
HMDB0000991	1.09649	0.113245	0.179654	4.85928	0.266336	1	2.28074	0.113245	NO		DL-2-Aminooctanoic acid
HMDB0001842	0.488666	0.348024	0.818182	2.72689	0.430205	1	1.44726	0.348024	NO		Guanidine
HMDB0000682	1.40749	0.0461007	0.0021645	3.57363	0.242797	0.967532	1.83739	0.0461007	EShigher	HMDB0000682	Indoxyl sulfate
HMDB0000288	1.59543	0.000927411	0.0021645	0.093622	0.0592218	0.967532	-3.41701	0.000927411	RShigher	HMDB0000288	Uridine 5'-monophosphate
HMDB0000429	1.0991	0.21864	0.025974	7.50397	0.35539	1	2.90765	0.21864	NO		17alpha-Estradiol
HMDB0000875	0.66226	0.743112	0.937229	0.898759	0.778065	1	-0.153993	0.743112	NO		Trigonelline
HMDB0001858	1.09621	0.158067	0.132035	5.39607	0.296768	1	2.43191	0.158067	NO		p-Cresol
HMDB0002641	1.00825	0.214453	0.0930736	2.71614	0.352428	1	1.44156	0.214453	NO		2-Hydroxycinnamicacid
HMDB0304210	0.56263	0.394084	0.393939	1.44026	0.456362	1	0.526334	0.394084	NO		5,6-dihydrothymine
HMDB0061755	1.26578	0.086188	0.0411255	3.45524	0.242797	1	1.78878	0.086188	NO		Indican
HMDB0000517	1.03075	0.0803042	0.132035	2.01327	0.242797	1	1.00954	0.0803042	NO		L-Arginine
HMDB0000168	0.723391	0.862408	0.0930736	0.886952	0.884166	1	-0.173073	0.862408	NO		L-Asparagine
HMDB0000191	0.35171	0.877932	1	1.05895	0.898022	1	0.0826332	0.877932	NO		L-Asparticacid
HMDB0000148	0.914641	0.054614	0.0411255	0.64745	0.242797	1	-0.627159	0.054614	NO		L-Glutamicacid
HMDB0000763	0.275256	0.141444	0.393939	2.84597	0.281909	1	1.50892	0.141444	NO		5-Hydroxyindoleaceticacid
HMDB0000194	0.22049	0.559886	1	0.733789	0.610413	1	-0.446562	0.559886	NO		Anserine
HMDB0000711	0.778988	0.233363	0.179654	5.20832	0.361716	1	2.38082	0.233363	NO		Hydroxyoctanoicacid
HMDB0003335	0.868554	0.274149	0.393939	0.730421	0.395305	1	-0.453199	0.274149	NO		IDP
HMDB0000678	0.538813	0.325776	0.699134	11.8674	0.421233	1	3.56893	0.325776	NO		Isovalerylglycine
HMDB0002928	1.0568	0.050175	0.0411255	0.480864	0.242797	1	-1.0563	0.050175	NO		Maltitol
HMDB0003747	0.514217	0.363259	0.309524	133.205	0.430205	1	7.0575	0.363259	NO		Resveratrol
HMDB0000027	1.26586	0.0861877	0.0411255	3.45523	0.242797	1	1.78878	0.0861877	NO		Tetrahydrobiopterin
HMDB0000933	1.36312	0.0115757	0.00865801	2.11281	0.184798	1	1.07916	0.0115757	EShigher	HMDB0000933	Traumaticacid
HMDB0000899	1.30596	0.0232242	0.00865801	3.89274	0.242797	1	1.96078	0.0232242	EShigher	HMDB0000899	Androstanedione
HMDB0002114	1.03196	0.0525313	0.0411255	2.83043	0.242797	1	1.50102	0.0525313	NO		Bisdemethoxycurcumin
HMDB0003828	1.22408	0.0893935	0.00865801	2.8279	0.242797	1	1.49973	0.0893935	NO		D-Pantethine
UN.7	0.409781	0.369756	0.818182	1.63296	0.432673	1	0.707491	0.369756	NO		CoenzymeA
HMDB0001035	1.0537	0.218163	0.0649351	6.18609	0.35539	1	2.62903	0.218163	NO		AngiotensinII
HMDB0001903	1.20218	0.0971417	0.025974	3.14517	0.253932	1	1.65314	0.0971417	NO		Calcitriol
HMDB0002927	1.00406	0.193329	0.0411255	2.02937	0.331103	1	1.02103	0.193329	NO		Naringin
HMDB0003249	0.982986	0.324251	0.0411255	30.5747	0.421233	1	4.93427	0.324251	NO		Rutin
HMDB0002902	1.26401	0.0864803	0.0411255	3.44462	0.242797	1	1.78434	0.0864803	NO		delta-Tocopherol
HMDB0000510	1.14749	0.0993887	0.0411255	0.353035	0.254357	1	-1.50212	0.0993887	NO		Aminoadipicacid
HMDB0001370	0.438445	0.95201	0.309524	1.03515	0.958443	1	0.0498343	0.95201	NO		Diaminopimelicacid
HMDB0003320	0.861647	0.155709	0.179654	2.44334	0.29506	1	1.28886	0.155709	NO		Indole-3-carboxylicacid
HMDB0003152	0.748385	0.108205	0.0649351	3.00341	0.262088	1	1.5866	0.108205	NO		N-Methylnicotinamide
HMDB0251966	0.552991	0.471628	0.393939	2.32502	0.524422	1	1.21724	0.471628	NO		Estradiol valerate
HMDB0002048	0.382493	0.345835	0.588745	5.60671	0.430205	1	2.48716	0.345835	NO		m-Cresol
HMDB0000847	1.26015	0.0707192	0.0411255	3.52867	0.242797	1	1.81912	0.0707192	NO		Pelargonicacid
HMDB0094658	1.1827	0.151196	0.0021645	4.60369	0.291314	0.967532	2.20279	0.151196	NO		1-[2-Methyl-3-(methylthio) allyl]cyclohex-2-enol
HMDB0004667	1.54195	0.00552264	0.0021645	3.60019	0.132481	0.967532	1.84807	0.00552264	EShigher	HMDB0004667	13-HODE
HMDB0062407	1.13217	0.0456846	0.0021645	1.30205	0.242797	0.967532	0.380786	0.0456846	NO		5-(3-Pyridyl)-2-hydroxytetrahydrofuran
HMDB0061864	1.32891	0.0216612	0.004329	3.581	0.242797	1	1.84036	0.0216612	EShigher	HMDB0061864	Dihomolinoleic-acid
HMDB0003411	0.594869	0.278081	0.484848	0.797523	0.398405	1	-0.326402	0.278081	NO		D-Proline
HMDB0001190	1.37069	0.043405	0.004329	1.47713	0.242797	1	0.562795	0.043405	NO		Indoleacetaldehyde
HMDB0031360	1.3154	0.139585	0.0151515	5.86985	0.281328	1	2.55332	0.139585	NO		L-cis-Cyclo(aspartylphenylalanyl)
HMDB0062488	1.26652	0.0861079	0.0411255	3.4557	0.242797	1	1.78898	0.0861079	NO		Leukotriene F4
HMDB0000207	1.24044	0.00923281	0.00865801	2.43048	0.165083	1	1.28124	0.00923281	EShigher	HMDB0000207	Oleic-acid
HMDB0039693	0.956174	0.172403	0.0930736	1.94878	0.310743	1	0.96257	0.172403	NO		Physagulin-E
HMDB0032346	1.27444	0.0726975	0.0411255	3.61461	0.242797	1	1.85384	0.0726975	NO		Isobutyl 3-methylthiobutyrate
HMDB0003231	1.27187	0.00516643	0.004329	2.96189	0.132481	1	1.56652	0.00516643	EShigher	HMDB0003231	Vaccenic-acid
HMDB0000782	0.945497	0.0787928	0.132035	1.27278	0.242797	1	0.347981	0.0787928	NO		Octadecanedioic-acid
HMDB0033731	0.943269	0.0923389	0.0021645	1.09505	0.242797	0.967532	0.130991	0.0923389	NO		Quinoline
UN.9	1.16989	0.0363294	0.00865801	3.06376	0.242797	1	1.6153	0.0363294	EShigher	UN.9	(S)-a-Amino-2,5-dihydro-5-oxo-4-isoxazolepropanoic acid N2-glucoside
UN.10	0.258985	0.903287	0.818182	1.05331	0.921847	1	0.0749264	0.903287	NO		(S)-Ureidoglycolic acid
HMDB0036338	1.30843	0.0805567	0.0021645	3.48706	0.242797	0.967532	1.80201	0.0805567	NO		25-Acetyl-6,7-didehydrofevicordin F 3-glucoside
HMDB0033249	0.815887	0.1346	0.0649351	1.42953	0.280193	1	0.515539	0.1346	NO		6-Chloro-N-(1-methylethyl)-1,3,5-triazine-2,4-diamine
HMDB0033115	0.921464	0.117974	0.0649351	1.42845	0.266336	1	0.51445	0.117974	NO		6-Methylquinoline
HMDB0004708	1.1711	0.160002	0.00865801	5.42574	0.296768	1	2.43982	0.160002	NO		9,12,13-TriHOME
HMDB0030180	1.36602	0.049196	0.0021645	3.96752	0.242797	0.967532	1.98824	0.049196	EShigher	HMDB0030180	Crustecdysone
HMDB0036156	1.00466	0.13891	0.025974	4.53512	0.281328	1	2.18114	0.13891	NO		Deoxynivalenol
HMDB0029955	1.26641	0.0859213	0.0411255	3.4552	0.242797	1	1.78877	0.0859213	NO		D-erythro-L-galacto-Nonulose
HMDB0029737	0.901684	0.124623	0.0649351	1.42566	0.275971	1	0.511628	0.124623	NO		Indole-3-carboxaldehyde
HMDB0039887	1.26709	0.0856623	0.0411255	3.45772	0.242797	1	1.78982	0.0856623	NO		Methyl nomilinate 17-glucoside
HMDB0011716	1.52684	0.00147961	0.00499812	3.08847	0.0661386	1	1.62689	0.00147961	EShigher	HMDB0011716	N-Acetylvanilalanine
HMDB0005096	0.388549	0.778248	0.699134	0.880684	0.809016	1	-0.183304	0.778248	NO		N-Arachidonoylglycine
HMDB0000375	1.16709	0.0876451	0.0411255	3.27414	0.242797	1	1.71112	0.0876451	NO		3-(3-Hydroxyphenyl)propionic-acid
HMDB0011532	1.23433	0.117595	0.004329	4.15584	0.266336	1	2.05514	0.117595	NO		MG(0:0/15:0/0:0)
HMDB0072849	1.15434	0.122393	0.0411255	3.54623	0.274923	1	1.82629	0.122393	NO		MG(0:0/i-15:0/0:0)
