# Supplementary material for: Characterization of Metabolic Patterns in Mouse Spermatogenesis and Its Clinical Implications in Humans
Source: Int J Mol Sci. 2025 Jan 24;26(3):1001. doi: 10.3390/ijms26031001 (PMC11816495; doi:10.3390/ijms26031001)
Supplement: Supplementary file 1 [file ijms-26-01001-s001.zip › Supplementary Table S3 Differential metabolites between germ cells and somatic cells.xlsx]

## Sheet: Metabolites
Supplementary Table S3 Differential metabolites between germ cells and somatic cells
HMDB_number	VIP	ttest_p	utest_p	FC	fdr_adjust_ttest_p	bonferroni_adjust_utest_p	log2FoldChange	pvalue	diffexpressed	delabel	NAME
HMDB0000208	1.0225	0.157252	0.0011455	0.296939	0.338814	0.510893	-1.75176	0.157252	NO		a-Ketoglutarate
HMDB0000374	1.49628	0.006126	0.000542147	19.4049	0.0337308	0.241797	4.27835	0.006126	Somatic cellshigher	HMDB0000374	17-Hydroxyprogesterone
HMDB0072863	0.0280818	0.59975	0.917057	0.826281	0.699237	1	-0.275296	0.59975	NO		MG(12:0/0:0/0:0)
HMDB0010382	0.325937	0.200227	0.439492	0.151933	0.393397	1	-2.71849	0.200227	NO		1-Palmitoyl-sn-glycero-3-phosphocholine
HMDB0072866	0.276417	0.435098	0.28522	0.51335	0.559233	1	-0.961985	0.435098	NO		MG(10:0/0:0/0:0)
HMDB0000014	1.8432	0.000619838	2.0834e-05	9.3961	0.0051194	0.00929196	3.23206	0.000619838	Somatic cellshigher	HMDB0000014	Deoxycytidine
HMDB0000343	0.638377	0.0948642	0.0654881	0.27263	0.261204	1	-1.87498	0.0948642	NO		2-Hydroxyestrone
HMDB0059655	0.499438	0.314151	0.0753386	0.546322	0.47709	1	-0.872175	0.314151	NO		2-Hydroxyglutarate
HMDB0001624	1.85776	0.19165	0.000151098	140.76	0.381588	0.0673895	7.13709	0.19165	NO		2-Hydroxycaproic acid
HMDB0031057	1.78414	0.0689838	3.58872e-05	40.9193	0.216668	0.0160057	5.35471	0.0689838	NO		2-Hydroxypalmitic Acid
HMDB0002040	0.484812	0.637124	0.517585	0.842284	0.728326	1	-0.247622	0.637124	NO		4-Methoxycinnamic acid
HMDB0000405	0.753794	0.315967	0.0864016	3.88839	0.47709	1	1.95917	0.315967	NO		2-Methoxyestradiol
HMDB0000010	1.45919	0.242447	0.00160946	2.49742	0.423371	0.717818	1.32044	0.242447	NO		2-Methoxyestrone
HMDB0010715	0.0432613	0.330498	0.932519	0.0212158	0.47709	1	-5.55872	0.330498	NO		2-Phenylacetamide
UN.1	1.79764	0.000503857	0.000250015	11.078	0.00461678	0.111507	3.46962	0.000503857	Somatic cellshigher	UN.1	2-Piperidinemethanol
HMDB0002511	0.00888451	0.128752	0.408931	0.221014	0.299079	1	-2.17779	0.128752	NO		3,4,5-Trimethoxycinnamic acid
HMDB0012162	0.444747	0.103931	0.26188	0.275973	0.265999	1	-1.8574	0.103931	NO		4-Methoxytyramine
HMDB0001476	0.439914	0.23889	0.280311	0.34659	0.423371	1	-1.5287	0.23889	NO		3-Hydroxyanthranilic acid
HMDB0000440	0.350705	0.791629	0.28522	0.872148	0.848717	1	-0.197356	0.791629	NO		3-Hydroxyphenylacetic acid
HMDB0006524	1.04793	0.756384	0.00921207	1.15581	0.823371	1	0.208908	0.756384	NO		3-Indoleacetonitrile
HMDB0002302	0.461727	0.364428	0.204034	0.186878	0.49553	1	-2.41983	0.364428	NO		3-Indolepropionic acid
HMDB0011600	0.484089	0.00903681	0.000794444	1.86516	0.0463266	0.354322	0.899296	0.00903681	NO		3-Methyladenine
HMDB0000555	0.434032	0.927049	0.898918	1.03078	0.950492	1	0.0437422	0.927049	NO		3-Methyladipic acid
HMDB0000752	0.151127	0.470751	0.832349	1.28963	0.589761	1	0.366956	0.470751	NO		Methylglutaric acid
HMDB0000466	0.428564	0.261214	0.138385	0.556331	0.436335	1	-0.845983	0.261214	NO		3-Methylindole
HMDB0000479	1.63828	0.00191133	0.00185919	4.67414	0.0131147	0.829201	2.2247	0.00191133	Somatic cellshigher	HMDB0000479	3-Methylhistidine
HMDB0001886	0.408457	0.219849	0.397128	0.671548	0.409993	1	-0.574438	0.219849	NO		3-Methylxanthine
HMDB0001955	0.434189	0.738137	0.0649382	1.23186	0.81086	1	0.300841	0.738137	NO		3-Phenylbutyric Acid
HMDB0000881	0.513181	0.225831	0.0514686	0.527635	0.41279	1	-0.922387	0.225831	NO		Xanthurenic acid
HMDB0000500	0.459435	0.0588578	0.231598	0.0697323	0.19161	1	-3.84203	0.0588578	NO		4-Hydroxybenzoic acid
HMDB0002035	1.37232	0.0195517	0.00555174	1.78281	0.0872005	1	0.834155	0.0195517	Somatic cellshigher	HMDB0002035	4-Hydroxycinnamic acid
HMDB0002072	0.970836	0.0795106	0.0101454	0.154396	0.237924	1	-2.69529	0.0795106	NO		4-Methoxyphenylacetic acid
HMDB0000873	0.0940314	0.515648	0.983383	1.72704	0.63181	1	0.788301	0.515648	NO		4-Methylcatechol
HMDB0001173	0.492954	0.222462	0.00314635	4.99791	0.409993	1	2.32133	0.222462	NO		5'-Methylthioadenosine
HMDB0246808	0.548748	0.1365	0.00129225	4.26324	0.309031	0.576345	2.09195	0.1365	NO		5-Hydroxymethyl-2-Deoxyuridine
HMDB0002339	0.775492	0.359922	0.0654881	1.5369	0.495448	1	0.62002	0.359922	NO		5-Methoxytryptophan
HMDB0004095	0.539004	0.325047	0.024561	0.0101079	0.47709	1	-6.62837	0.325047	NO		5-Methoxytryptamine
HMDB0001896	0.50879	0.334399	0.00555174	0.0139791	0.478019	1	-6.16059	0.334399	NO		5-Methoxytryptophol
HMDB0002658	0.269033	0.756876	0.464769	1.33593	0.823371	1	0.417846	0.756876	NO		6-Hydroxynicotinic acid
HMDB0006119	1.49451	0.159013	0.00044489	2.36778	0.339328	0.198421	1.24354	0.159013	NO		7b-Hydroxycholesterol
HMDB0003333	1.21262	0.284028	0.000239302	0.504271	0.45567	0.106729	-0.987728	0.284028	NO		8-Hydroxy-deoxyguanosine
HMDB0000042	0.526669	0.355996	0.0430606	0.105942	0.492987	1	-3.23865	0.355996	NO		acetate
HMDB0000060	0.138227	0.575488	0.884076	1.38141	0.684469	1	0.466138	0.575488	NO		acetoacetic acid
HMDB0000532	1.70231	0.000210078	7.53869e-05	0.241161	0.00240243	0.0336226	-2.05193	0.000210078	Germ cellshigher	HMDB0000532	Acetylglycine
HMDB0000201	0.494282	0.139789	0.231598	0.411665	0.311542	1	-1.28046	0.139789	NO		L-Acetylcarnitine
HMDB0000034	0.183105	0.637715	0.917057	1.34979	0.728326	1	0.432734	0.637715	NO		Adenine
HMDB0000050	1.82374	2.03651e-05	4.65008e-05	0.0681291	0.000394906	0.0207393	-3.87559	2.03651e-05	Germ cellshigher	HMDB0000050	Adenosine
HMDB0003540	1.29854	0.000533006	0.024561	0.226663	0.00466119	1	-2.14138	0.000533006	Germ cellshigher	HMDB0003540	3'-AMP
UN.2	0.329445	0.254067	0.158429	0.623232	0.42763	1	-0.682159	0.254067	NO		Agmatine Sulfate
HMDB0000462	0.822458	0.941071	0.0587785	1.04351	0.956123	1	0.0614513	0.941071	NO		Allantoin
HMDB0000053	0.739367	0.276244	0.0948657	5.42244	0.453945	1	2.43894	0.276244	NO		Androstenedione
HMDB0001043	1.33192	0.000291788	5.99122e-05	5.08992	0.00325344	0.0267208	2.34764	0.000291788	Somatic cellshigher	HMDB0001043	Arachidonic acid
HMDB0000538	1.13479	0.103181	0.0478654	58.8268	0.265999	1	5.8784	0.103181	NO		ATP
HMDB0000784	0.302006	0.45661	0.545073	0.638804	0.579982	1	-0.646554	0.45661	NO		Azelaic acid
HMDB0000543	0.311067	0.326245	0.204034	0.030724	0.47709	1	-5.02449	0.326245	NO		Benzenebutanoic acid
HMDB0000056	0.770864	0.377801	0.00162686	0.139527	0.506004	0.725578	-2.84138	0.377801	NO		Beta-Alanine
HMDB0000054	0.30591	0.533765	0.723117	1.39614	0.645147	1	0.481442	0.533765	NO		Bilirubin
HMDB0000030	0.611033	0.0628474	0.15001	1.76795	0.201654	1	0.822079	0.0628474	NO		Biotin
HMDB0000511	0.725822	0.155495	0.0715996	0.258775	0.336655	1	-1.95023	0.155495	NO		Capric acid
HMDB0000033	1.73952	7.33458e-05	6.28951e-06	5.39065	0.00116829	0.00280512	2.43046	7.33458e-05	Somatic cellshigher	HMDB0000033	Carnosine
HMDB0000067	1.75635	0.00109265	0.000559437	370.576	0.00798891	0.249509	8.53362	0.00109265	Somatic cellshigher	HMDB0000067	Cholesterol
HMDB0000619	1.36868	0.170954	5.99122e-05	0.194648	0.357866	0.0267208	-2.36106	0.170954	NO		Cholic acid
HMDB0002183	1.38492	0.00745067	0.00136748	2.9145	0.0395595	0.609897	1.54325	0.00745067	Somatic cellshigher	HMDB0002183	Docosahexaenoic acid
HMDB0000072	1.39911	0.0222398	0.00172608	0.404672	0.0982076	0.769832	-1.30517	0.0222398	Germ cellshigher	HMDB0000072	cis-Aconitic acid
HMDB0000634	1.2241	0.0710955	0.00314635	1.83616	0.221738	1	0.876694	0.0710955	NO		Citraconic acid
HMDB0000094	0.669074	0.0283098	0.158429	0.0769006	0.116909	1	-3.70086	0.0283098	NO		Citric acid
HMDB0000063	1.37051	0.248947	0.00192815	26.1382	0.42704	0.859955	4.70809	0.248947	NO		Cortisol
HMDB0002802	0.0807859	0.282562	0.439492	0.0606833	0.455147	1	-4.04256	0.282562	NO		Cortisone
HMDB0000562	1.31971	0.000147213	0.000192639	0.622785	0.00198961	0.0859172	-0.683193	0.000147213	Germ cellshigher	HMDB0000562	Creatinine
HMDB0002214	0.529856	0.177299	0.0987007	0.476083	0.361074	1	-1.07072	0.177299	NO		Cuminaldehyde
HMDB0000099	0.767057	0.760955	0.156096	1.22635	0.825757	1	0.294372	0.760955	NO		cystathionine
HMDB0000630	1.82282	9.80583e-06	1.16772e-05	14.6176	0.000256924	0.00520804	3.86963	9.80583e-06	Somatic cellshigher	HMDB0000630	Cytosine
HMDB0000077	1.22206	0.323637	0.00578203	3.0293	0.47709	1	1.59899	0.323637	NO		Dehydroepiandrosterone
HMDB0001149	0.207307	0.625789	0.29955	0.797493	0.723062	1	-0.326457	0.625789	NO		5-Aminolevulinic acid
HMDB0000450	2.16881	2.12795e-06	6.5132e-06	42.5607	9.49065e-05	0.00290489	5.41145	2.12795e-06	Somatic cellshigher	HMDB0000450	5-Hydroxylysine
HMDB0000071	0.331955	0.227036	0.0262327	7.18124	0.413298	1	2.84423	0.227036	NO		Deoxyinosine
HMDB0001254	2.04502	9.13063e-06	1.04054e-06	84.6877	0.000254516	0.000464083	6.40408	9.13063e-06	Somatic cellshigher	HMDB0001254	Glucosamine 6-phosphate
HMDB0000127	1.44729	0.0859966	0.00120007	7.34302	0.250615	0.535231	2.87637	0.0859966	NO		D-Glucuronic acid
HMDB0006355	0.275356	0.460208	0.309575	0.743502	0.580494	1	-0.427591	0.460208	NO		D-Glucurono-6,3-lactone
HMDB0002961	2.06847	0.000916528	4.39341e-07	56.3185	0.00681286	0.000195946	5.81554	0.000916528	Somatic cellshigher	HMDB0002961	Dihydrotestosterone
HMDB0003701	0.416843	0.34242	0.156096	0.0466211	0.480249	1	-4.42287	0.34242	NO		Dimethylbenzimidazole
HMDB0001874	0.192666	0.248609	0.75461	0.305979	0.42704	1	-1.70849	0.248609	NO		Isocitric acid
HMDB0000623	0.256014	0.339182	0.340789	2.8718	0.479152	1	1.52195	0.339182	NO		Dodecanedioic acid
HMDB0000638	0.0932301	0.311923	0.786501	0.251088	0.47709	1	-1.99373	0.311923	NO		Dodecanoic acid
HMDB0000663	0.421835	0.102866	0.021805	1.45216	0.265999	1	0.538203	0.102866	NO		D-Glucaric acid
HMDB0000252	0.184095	0.367759	0.545073	2.36886	0.49553	1	1.2442	0.367759	NO		Sphingosine
HMDB0001999	2.00125	3.85188e-05	6.93696e-07	23.4365	0.000660746	0.000309388	4.55069	3.85188e-05	Somatic cellshigher	HMDB0001999	Eicosapentaenoic acid
HMDB0002068	0.783699	0.222437	0.185342	2.40584	0.409993	1	1.26654	0.222437	NO		Erucic acid
HMDB0000151	0.319914	0.498535	0.289849	0.749464	0.617629	1	-0.416068	0.498535	NO		Estradiol
HMDB0000153	0.203999	0.778351	0.351413	0.900428	0.836493	1	-0.151318	0.778351	NO		Estriol
HMDB0000145	0.160026	0.327173	0.966229	2.27346	0.47709	1	1.18489	0.327173	NO		Estrone
HMDB0000622	1.38448	0.00270058	3.58872e-05	2.38892	0.0177126	0.0160057	1.25636	0.00270058	Somatic cellshigher	HMDB0000622	Ethylmalonic acid
HMDB0001248	1.03849	0.0280709	0.0587785	1.76074	0.116909	1	0.816184	0.0280709	Somatic cellshigher	HMDB0001248	flavin adenine dinucleotide
HMDB0000121	1.31973	0.85627	0.00162686	1.15418	0.900699	0.725578	0.206863	0.85627	NO		Folic acid
HMDB0000134	0.0814221	0.405856	0.983111	2.12194	0.535538	1	1.08538	0.405856	NO		fumarate
HMDB0001401	0.591776	0.212624	0.215376	2.64069	0.403532	1	1.40091	0.212624	NO		Glucose 6-phosphate
HMDB0000122	0.480258	0.606206	0.0948657	0.777934	0.702255	1	-0.362281	0.606206	NO		Glucose
HMDB0000641	0.162579	0.9119	0.851285	0.978429	0.943637	1	-0.0314612	0.9119	NO		Glutamine
HMDB0000661	0.619702	0.756911	0.219469	1.07401	0.823371	1	0.103013	0.756911	NO		Glutaric acid
HMDB0000086	1.0783	0.0384859	0.024561	2.22762	0.142459	1	1.1555	0.0384859	Somatic cellshigher	HMDB0000086	Glycerophosphocholine
HMDB0000123	1.34882	0.00211977	0.00268125	0.714503	0.0143245	1	-0.484989	0.00211977	NO		Glycine
HMDB0000138	0.732128	0.580733	0.0787915	0.575714	0.68515	1	-0.796576	0.580733	NO		Glycocholic acid
HMDB0000115	1.05586	0.0242484	0.00885096	0.320896	0.106027	1	-1.63982	0.0242484	Germ cellshigher	HMDB0000115	Glycolic acid
HMDB0000132	1.90072	0.000200191	2.74241e-05	0.264038	0.00234961	0.0122312	-1.92118	0.000200191	Germ cellshigher	HMDB0000132	Guanine
HMDB0000672	0.540451	0.327429	0.231598	2.50686	0.47709	1	1.32588	0.327429	NO		Hexadecanedioic acid
HMDB0000714	0.943373	0.0491152	0.00591262	0.197297	0.16381	1	-2.34156	0.0491152	NO		Hippuric acid
HMDB0000764	0.405579	0.327261	0.158429	0.0107925	0.47709	1	-6.53383	0.327261	NO		Hydrocinnamic acid
HMDB0000725	1.06612	0.0441033	0.00367994	0.247751	0.152481	1	-2.01304	0.0441033	Germ cellshigher	HMDB0000725	4-Hydroxyproline
HMDB0000965	1.93794	0.00412072	2.74241e-05	4.68448	0.0245045	0.0122312	2.22789	0.00412072	Somatic cellshigher	HMDB0000965	Hypotaurine
HMDB0029739	1.01678	0.687313	0.00348543	0.655194	0.771027	1	-0.610006	0.687313	NO		Indole-3-acetamide
HMDB0029738	0.488928	0.357029	0.113367	0.116401	0.492987	1	-3.10282	0.357029	NO		Indole-3-methyl acetate
HMDB0000197	0.0481556	0.204818	0.851285	0.469649	0.397169	1	-1.09035	0.204818	NO		Indoleacetic acid
HMDB0000175	1.42943	0.000790547	0.000192639	0.0968166	0.005976	0.0859172	-3.3686	0.000790547	Germ cellshigher	HMDB0000175	Inosinic acid
HMDB0000021	0.303836	0.503988	0.235833	2.01259	0.620936	1	1.00905	0.503988	NO		Iodotyrosine
HMDB0002092	0.590629	0.666847	0.28522	1.13322	0.751045	1	0.180422	0.666847	NO		Itaconic acid
HMDB0000190	0.0525792	0.657717	0.703172	0.839734	0.742637	1	-0.251996	0.657717	NO		lactate
HMDB0000706	1.27733	0.0414855	0.00498828	2.40972	0.146846	1	1.26886	0.0414855	Somatic cellshigher	HMDB0000706	L-Aspartyl-L-phenylalanine
HMDB0000062	0.0633178	0.224931	0.158429	1.3379	0.41279	1	0.419968	0.224931	NO		L-Carnitine
HMDB0000192	0.139968	0.565224	0.932504	0.911702	0.677661	1	-0.133366	0.565224	NO		L-Cystine
HMDB0000181	0.0598609	0.417686	0.832349	0.770083	0.545453	1	-0.376913	0.417686	NO		L-Dopa
HMDB0000177	1.22031	0.00374015	0.00192815	1.6837	0.0228508	0.859955	0.751632	0.00374015	Somatic cellshigher	HMDB0000177	L-Histidine
HMDB0000673	0.266569	0.891354	0.149965	1.08251	0.924521	1	0.114382	0.891354	NO		Linoleic acid
HMDB0001451	0.284106	0.941116	0.299604	1.04759	0.956123	1	0.0670705	0.941116	NO		(R)-lipoic acid
HMDB0000761	0.0544652	0.77607	0.55336	0.894205	0.836056	1	-0.161322	0.77607	NO		Lithocholic acid
HMDB0000687	1.44041	0.000152896	4.65008e-05	1.94908	0.00200563	0.0207393	0.96279	0.000152896	Somatic cellshigher	HMDB0000687	L-Leucine
HMDB0000182	0.363763	0.917711	0.19996	1.01486	0.945264	1	0.0212788	0.917711	NO		L-Lysine
HMDB0000156	0.504494	0.179431	0.304764	2.96827	0.362111	1	1.56962	0.179431	NO		L-Malic acid
HMDB0000159	0.530692	0.346883	0.171503	1.21358	0.483468	1	0.279273	0.346883	NO		L-Phenylalanine
HMDB0000162	0.69465	0.00311542	7.6584e-05	1.63144	0.0198497	0.0341565	0.706149	0.00311542	NO		L-Proline
HMDB0000187	0.819799	0.0326616	0.0386553	0.651502	0.128912	1	-0.618158	0.0326616	NO		L-Serine
HMDB0000248	0.147725	0.650854	0.723117	0.873844	0.738628	1	-0.194552	0.650854	NO		Thyroxine
HMDB0000929	1.61391	0.00010892	5.99122e-05	2.41489	0.00161928	0.0267208	1.27196	0.00010892	Somatic cellshigher	HMDB0000929	L-Tryptophan
HMDB0000158	1.00018	0.0827412	0.0150404	1.30026	0.24278	1	0.3788	0.0827412	NO		L-Tyrosine
HMDB0035698	0.5508	0.404771	0.146098	0.667347	0.535538	1	-0.583492	0.404771	NO		(-)-Matairesinol
HMDB0001389	0.40394	0.058611	0.0686463	0.533629	0.19161	1	-0.906092	0.058611	NO		Melatonin
HMDB0000696	0.293886	0.327968	0.750837	0.00947231	0.47709	1	-6.72207	0.327968	NO		methionine
HMDB0254053	1.24583	0.00424124	0.00314635	1.85402	0.0248894	1	0.890654	0.00424124	Somatic cellshigher	HMDB0254053	methyl-THF
HMDB0000806	1.22516	0.00340459	0.00268125	8.47523	0.0213866	1	3.08325	0.00340459	Somatic cellshigher	HMDB0000806	Myristic acid
HMDB0000446	1.16783	0.0478943	0.00921986	6.59392	0.161825	1	2.72114	0.0478943	Somatic cellshigher	HMDB0000446	N-Alpha-acetyllysine
HMDB0001138	1.54473	3.46369e-05	3.58872e-05	9.82159	0.000617922	0.0160057	3.29596	3.46369e-05	Somatic cellshigher	HMDB0001138	N-Acetylglutamic acid
HMDB0000766	0.511939	0.112829	0.750837	2.41598	0.279566	1	1.27261	0.112829	NO		N-Acetyl-L-alanine
HMDB0011756	0.208175	0.951195	0.932519	0.991051	0.96198	1	-0.0129683	0.951195	NO		N-Acetylleucine
HMDB0011745	1.69872	0.00057589	0.000192639	4.61604	0.00493936	0.0859172	2.20666	0.00057589	Somatic cellshigher	HMDB0011745	N-Acetyl-L-methionine
HMDB0000512	0.115172	0.590242	0.915705	0.88009	0.690939	1	-0.184277	0.590242	NO		N-Acetyl-L-phenylalanine
HMDB0000866	0.573576	0.0982394	0.433375	0.77086	0.265544	1	-0.37546	0.0982394	NO		N-Acetyl-L-tyrosine
HMDB0000230	0.197745	0.419513	0.983383	2.22608	0.545489	1	1.15451	0.419513	NO		N-Acetylneuraminic acid
HMDB0001015	1.5008	5.08179e-06	0.000150841	9.45149	0.000161891	0.0672752	3.24054	5.08179e-06	Somatic cellshigher	HMDB0001015	N-Formyl-L-methionine
HMDB0001406	1.85467	6.61715e-06	3.58872e-05	4.62115	0.00019675	0.0160057	2.20825	6.61715e-06	Somatic cellshigher	HMDB0001406	Niacinamide
HMDB0001488	0.069388	0.219595	0.661522	0.577066	0.409993	1	-0.793192	0.219595	NO		Nicotinic acid
HMDB0001020	0.458755	0.240719	0.266513	0.235936	0.423371	1	-2.08354	0.240719	NO		N,N-Dimethylaniline
HMDB0034146	0.503292	0.574385	0.368427	1.1658	0.684469	1	0.221319	0.574385	NO		Octadecanamide
HMDB0003337	0.533434	0.0915944	0.0478654	1.48653	0.258551	1	0.571947	0.0915944	NO		oxidized glutathione
HMDB0240774	1.00559	0.586604	0.00268125	1.95219	0.688488	1	0.965091	0.586604	NO		L-Palmitoylcarnitine
HMDB0001101	0.428409	0.248236	0.391305	1.33693	0.42704	1	0.418922	0.248236	NO		p-Anisic acid
HMDB0004231	0.560436	0.135934	0.0787915	0.512655	0.309031	1	-0.96394	0.135934	NO		Panthenol
HMDB0000826	0.933056	0.241121	0.0649382	2.50402	0.423371	1	1.32425	0.241121	NO		Pentadecanoic acid
HMDB0002080	0.807751	0.032215	0.03095	0.382569	0.128285	1	-1.38621	0.032215	NO		Petroselinic acid
HMDB0001587	0.348429	0.403887	0.289849	0.527111	0.535538	1	-0.92382	0.403887	NO		Phenylglyoxylic acid
HMDB0000224	1.41899	0.0143963	0.0011455	0.150294	0.0661931	0.510893	-2.73414	0.0143963	Germ cellshigher	HMDB0000224	phosphoethanolamine
HMDB0000857	0.13928	0.176374	0.932519	0.503802	0.361031	1	-0.98907	0.176374	NO		Pimelic acid
HMDB0000070	0.0997315	0.339413	0.391305	0.839447	0.479152	1	-0.252488	0.339413	NO		Pipecolic acid
HMDB0000253	2.19209	0.000327463	4.62464e-08	844.364	0.00331928	2.06259e-05	9.72172	0.000327463	Somatic cellshigher	HMDB0000253	Pregnenolone
HMDB0001830	2.10653	0.000188141	2.24295e-06	1605.67	0.00228944	0.00100036	10.649	0.000188141	Somatic cellshigher	HMDB0001830	Progesterone
HMDB0001220	1.43943	0.183019	0.000179019	25.0519	0.367686	0.0798424	4.64685	0.183019	NO		Prostaglandin E2
HMDB0001366	1.91813	1.17931e-05	3.04197e-05	17.7866	0.000276827	0.0135672	4.15272	1.17931e-05	Somatic cellshigher	HMDB0001366	Purine
HMDB0001414	1.23895	0.0295796	0.00673568	2.16823	0.119932	1	1.11652	0.0295796	Somatic cellshigher	HMDB0001414	Putrescine
HMDB0001491	1.318	0.00668309	0.00770141	2.05009	0.0363495	1	1.03569	0.00668309	Somatic cellshigher	HMDB0001491	Pyridoxal 5'-phosphate
HMDB0000239	1.70052	0.00353843	0.000363589	4.45	0.0219186	0.162161	2.1538	0.00353843	Somatic cellshigher	HMDB0000239	Pyridoxine
HMDB0000267	0.570926	0.221326	0.113367	1.28971	0.409993	1	0.367043	0.221326	NO		Pyroglutamic acid
HMDB0004230	0.75723	0.239346	0.0187853	0.0673672	0.423371	1	-3.89181	0.239346	NO		Pyrrole-2-carboxylic acid
HMDB0000243	0.397472	0.63851	0.573247	1.5633	0.728326	1	0.644596	0.63851	NO		Pyruvate
HMDB0000842	1.5525	0.000303199	0.000192639	2.73922	0.00329821	0.0859172	1.45376	0.000303199	Somatic cellshigher	HMDB0000842	Quinaldic acid
HMDB0003072	0.961477	0.121464	0.0150404	4.18054	0.288423	1	2.06369	0.121464	NO		Quinic acid
HMDB0000125	0.239297	0.00799883	0.0150404	2.23564	0.0419703	1	1.16069	0.00799883	NO		reduced glutathione
HMDB0001358	0.850351	0.152737	0.0948657	2.96387	0.333925	1	1.56748	0.152737	NO		Retinal
HMDB0001852	0.625016	0.217733	0.171503	2.26766	0.409741	1	1.18121	0.217733	NO		All-trans-retinoic acid
HMDB0000849	1.792	0.000652526	1.56544e-05	12.3798	0.0051453	0.00698186	3.62991	0.000652526	Somatic cellshigher	HMDB0000849	Rhamnose
HMDB0000244	1.69947	0.00119664	0.000122877	2.68917	0.00860809	0.054803	1.42716	0.00119664	Somatic cellshigher	HMDB0000244	Riboflavin
HMDB0000884	0.0655745	0.637542	0.917057	1.42147	0.728326	1	0.507384	0.637542	NO		Ribothymidine
HMDB0003546	1.4679	0.20273	0.00192815	52.3704	0.396569	0.859955	5.71068	0.20273	NO		Salicin
HMDB0001185	0.466696	0.0379984	0.0346271	1.68735	0.142459	1	0.754761	0.0379984	NO		S-Adenosylmethionine
HMDB0000792	0.49447	0.166932	0.231598	0.656891	0.351186	1	-0.606274	0.166932	NO		Sebacic acid
HMDB0000259	0.563454	0.708112	0.391305	1.17757	0.783668	1	0.235819	0.708112	NO		Serotonin
HMDB0000631	1.03114	0.0960479	0.00770141	0.137928	0.261204	1	-2.85801	0.0960479	NO		Deoxycholic acid glycine conjugate
HMDB0000247	0.231698	0.818927	0.818745	0.911869	0.873784	1	-0.133102	0.818927	NO		Sorbitol
HMDB0001256	0.96023	0.525288	0.0787915	1.27957	0.640105	1	0.355659	0.525288	NO		Spermine
HMDB0000893	0.221127	0.151409	0.815871	0.508221	0.332653	1	-0.976472	0.151409	NO		Suberic acid
HMDB0000254	0.646312	0.367628	0.203984	1.30134	0.49553	1	0.380001	0.367628	NO		Succinic acid
HMDB0002085	0.256742	0.281235	0.55336	0.549838	0.455147	1	-0.862921	0.281235	NO		Syringic acid
HMDB0000251	1.54642	0.000119095	0.000127314	32.1259	0.00165989	0.0567822	5.00567	0.000119095	Somatic cellshigher	HMDB0000251	Taurine
HMDB0000036	0.678595	0.253307	0.252985	3.12578	0.42763	1	1.64422	0.253307	NO		Taurocholic Acid
HMDB0000234	0.670187	0.262975	0.26188	12.2361	0.437637	1	3.61307	0.262975	NO		Testosterone
HMDB0000872	0.942283	0.264832	0.0198668	3.57932	0.439089	1	1.83969	0.264832	NO		Tetradecanedioic acid
HMDB0001889	0.648595	0.100527	0.10765	0.404926	0.265999	1	-1.30427	0.100527	NO		Theophylline
HMDB0000273	0.37598	0.431399	0.158429	0.722648	0.556081	1	-0.468635	0.431399	NO		Thymidine
HMDB0000262	0.166915	0.936218	0.641417	1.04277	0.9555	1	0.0604206	0.936218	NO		Thymine
HMDB0000303	0.295215	0.33411	0.397128	0.0312449	0.478019	1	-5.00024	0.33411	NO		Tryptamine
HMDB0003447	0.0861727	0.329915	0.692074	0.0129786	0.47709	1	-6.26772	0.329915	NO		Tryptophol
HMDB0000306	0.610052	0.0953886	0.158429	0.553894	0.261204	1	-0.852319	0.0953886	NO		Tyramine
HMDB0000290	0.874352	0.254085	0.0948657	0.738727	0.42763	1	-0.436887	0.254085	NO		Uridine diphosphate-N-acetylglucosamine
HMDB0000300	0.471086	0.0399103	0.171503	0.373556	0.143548	1	-1.42061	0.0399103	NO		Uracil
HMDB0000294	0.543023	0.365842	0.0380268	0.66738	0.49553	1	-0.58342	0.365842	NO		Urea
HMDB0000296	1.57683	0.162484	3.58872e-05	38.0095	0.345085	0.0160057	5.24829	0.162484	NO		Uridine
HMDB0000484	0.088089	0.32975	0.950179	0.442515	0.47709	1	-1.1762	0.32975	NO		Vanillic acid
HMDB0000299	1.01506	0.13085	3.58872e-05	7.64025	0.300819	0.0160057	2.93362	0.13085	NO		Xanthosine
HMDB0002327	0.34232	0.602034	0.304764	1.39547	0.699237	1	0.480754	0.602034	NO		1,11-Undecanedicarboxylic acid
HMDB0001857	0.525919	0.0931181	0.19996	0.555641	0.261199	1	-0.847774	0.0931181	NO		1,3-Dimethyluric acid
HMDB0002231	1.68342	0.120424	0.000542147	23.6143	0.288423	0.241797	4.56159	0.120424	NO		11Z-Eicosenoic acid
HMDB0002059	0.0022708	0.657137	0.385432	1.46439	0.742637	1	0.550302	0.657137	NO		12-Hydroxydodecanoic acid
HMDB0059797	0.596849	0.163651	0.158429	0.355664	0.345917	1	-1.49141	0.163651	NO		1-Hydroxyphenanthrene
HMDB0002285	1.2043	0.0636717	0.00398546	0.631229	0.20284	1	-0.663766	0.0636717	NO		2-Indolecarboxylic acid
HMDB0002466	0.738627	0.701948	0.0948657	0.766694	0.78072	1	-0.383278	0.701948	NO		3-Hydroxybenzoic acid
HMDB0002096	0.77463	0.306313	0.0170641	0.0204881	0.476012	1	-5.60907	0.306313	NO		3-Indolebutyric acid
HMDB0000502	1.23648	0.192931	0.000794444	0.150306	0.382432	0.354322	-2.73403	0.192931	NO		3-Oxocholic acid
HMDB0041807	0.638307	0.577041	0.0825542	0.74226	0.684469	1	-0.430003	0.577041	NO		3-Phenoxybenzoic acid
HMDB0013825	0.407696	0.935343	0.19996	1.05116	0.9555	1	0.0719843	0.935343	NO		4-(1,1,3,3-Tetramethylbutyl)-phenol
HMDB0003192	0.619078	0.0729142	0.113367	0.139431	0.225832	1	-2.84238	0.0729142	NO		5-Aminoimidazole-4-carboxamide
HMDB0003759	2.17381	0.000456073	1.61862e-07	9532.58	0.00432785	7.21906e-05	13.2187	0.000456073	Somatic cellshigher	HMDB0003759	5a-Pregnane-3,20-dione
HMDB0000472	1.59539	0.000325098	0.000151098	4.20397	0.00331928	0.0673895	2.07175	0.000325098	Somatic cellshigher	HMDB0000472	5-Hydroxy-L-tryptophan
HMDB0000469	0.713337	0.11484	0.113367	0.642753	0.28142	1	-0.637664	0.11484	NO		5-Hydroxymethyluracil
HMDB0002894	0.546232	0.415535	0.32515	1.31172	0.545085	1	0.39146	0.415535	NO		5-Methylcytosine
HMDB0002224	1.72436	0.0116601	8.60183e-06	3.04569	0.0565261	0.00383642	1.60677	0.0116601	Somatic cellshigher	HMDB0002224	5-Methyldeoxycytidine
HMDB0002043	0.0790207	0.582224	0.373949	1.48097	0.68515	1	0.566544	0.582224	NO		5-Phenylvaleric acid
HMDB0001890	1.59783	0.00307408	0.000652983	2.77907	0.0198497	0.29123	1.4746	0.00307408	Somatic cellshigher	HMDB0001890	Acetylcysteine
HMDB0000045	1.4773	0.012377	0.000794444	4.34873	0.058725	0.354322	2.12059	0.012377	Somatic cellshigher	HMDB0000045	Adenosine monophosphate
HMDB0001341	1.44558	0.0164301	0.000955728	0.394356	0.0740184	0.426255	-1.34243	0.0164301	Germ cellshigher	HMDB0001341	ADP
HMDB0002212	0.345978	0.453328	0.146098	0.718982	0.57767	1	-0.475972	0.453328	NO		Arachidic acid
HMDB0002204	0.587589	0.137883	0.113367	0.333329	0.310585	1	-1.58498	0.137883	NO		Astaxanthin
HMDB0034437	0.314568	0.323318	0.490806	0.486128	0.47709	1	-1.04059	0.323318	NO		Biphenyl
HMDB0002227	0.692308	0.0404125	0.0864016	0.347212	0.144192	1	-1.52611	0.0404125	NO		Capsaicin
HMDB0002358	0.762189	0.278897	0.0430606	0.488943	0.453971	1	-1.03226	0.278897	NO		Carnosic acid
HMDB0002121	0.150258	0.841349	0.215376	1.11924	0.892039	1	0.162519	0.841349	NO		Carnosol
HMDB0002385	0.0138886	0.230097	0.915705	0.413602	0.417167	1	-1.27368	0.230097	NO		Celastrol
HMDB0003066	0.182654	0.33054	0.734832	0.0201686	0.47709	1	-5.63174	0.33054	NO		Chalcone
HMDB0000518	0.775461	0.601681	0.03095	0.688481	0.699237	1	-0.538512	0.601681	NO		Chenodeoxycholic acid
HMDB0003164	0.697825	0.127561	0.0514686	0.511931	0.297864	1	-0.96598	0.127561	NO		Chlorogenic acid
HMDB0000567	0.443026	0.699617	0.391305	0.661988	0.780073	1	-0.595122	0.699617	NO		Cinnamic acid
HMDB0001218	0.236782	0.977945	0.983383	1.00743	0.977945	1	0.0106867	0.977945	NO		Coumarin
HMDB0000064	1.25209	1.91228e-05	5.99122e-05	0.611062	0.000394906	0.0267208	-0.710609	1.91228e-05	Germ cellshigher	HMDB0000064	Creatine
HMDB0000058	0.30495	0.869893	0.215376	0.946319	0.907915	1	-0.0796012	0.869893	NO		Cyclic AMP
HMDB0000095	0.00730385	0.333046	0.602069	2.44372	0.478019	1	1.28908	0.333046	NO		Cytidine monophosphate
HMDB0000089	1.11855	2.68705e-05	3.58872e-05	9.18336	0.000499343	0.0160057	3.19902	2.68705e-05	Somatic cellshigher	HMDB0000089	Cytidine
HMDB0003312	0.044794	0.707386	0.517585	1.52573	0.783668	1	0.609504	0.707386	NO		Daidzein
HMDB0001202	0.708716	0.243011	0.00429118	7.4803	0.423371	1	2.9031	0.243011	NO		dCMP
HMDB0000012	1.00413	0.188955	3.58872e-05	26.8257	0.377909	0.0160057	4.74555	0.188955	NO		Deoxyuridine
HMDB0000092	0.493835	0.173887	0.471681	2.35733	0.360715	1	1.23716	0.173887	NO		Dimethylglycine
HMDB0000583	0.218876	0.690174	0.75461	0.882512	0.771473	1	-0.180312	0.690174	NO		Docosanamide
HMDB0000573	1.28685	0.153602	0.000154347	8.26152	0.334179	0.0688389	3.04641	0.153602	NO		Elaidic acid
HMDB0003153	0.447255	0.922656	0.0530969	1.06725	0.948167	1	0.0939038	0.922656	NO		Epigallocatechin gallate
HMDB0000068	0.830868	0.0448579	0.0140646	0.177835	0.153897	1	-2.49139	0.0448579	NO		Epinephrine
HMDB0002209	0.792712	0.036472	0.0540566	0.158938	0.140229	1	-2.65347	0.036472	NO		Equol
HMDB0000900	0.362897	0.441154	0.231598	0.712634	0.565387	1	-0.488767	0.441154	NO		Ergocalciferol
HMDB0003075	0.5402	0.0804867	0.211624	0.36219	0.237924	1	-1.46518	0.0804867	NO		Flavone
HMDB0005807	0.392273	0.171711	0.289849	0.509926	0.357866	1	-0.97164	0.171711	NO		Gallic acid
HMDB0003217	0.283549	0.844037	0.0825883	0.867952	0.892039	1	-0.204313	0.844037	NO		Genistein
HMDB0000721	0.322029	0.103173	0.0787915	1.32706	0.265999	1	0.408231	0.103173	NO		Glycylproline
HMDB0000128	1.25723	0.254064	0.0430606	0.660637	0.42763	1	-0.59807	0.254064	NO		Guanidoacetic acid
HMDB0000133	1.78303	4.74586e-06	0.00029563	0.264531	0.000161891	0.131851	-1.91849	4.74586e-06	Germ cellshigher	HMDB0000133	Guanosine
HMDB0003265	0.566317	0.375639	0.117229	3.96035	0.504624	1	1.98563	0.375639	NO		Hesperidin
HMDB0000130	0.712418	0.078244	0.0944545	0.399192	0.237924	1	-1.32485	0.078244	NO		Homogentisic acid
HMDB0000755	0.61624	0.852461	0.15001	0.931827	0.898812	1	-0.101865	0.852461	NO		Hydroxyphenyllactic acid
HMDB0000157	0.0861979	0.0380346	0.231598	0.412612	0.142459	1	-1.27714	0.0380346	NO		Hypoxanthine
HMDB0002271	1.12225	0.0286364	0.00668226	0.192258	0.117173	1	-2.37888	0.0286364	Germ cellshigher	HMDB0002271	Imidazolepropionic acid
HMDB0005785	0.387578	0.117965	0.346371	0.451166	0.2875	1	-1.14827	0.117965	NO		Indole-3-carbinol
HMDB0000195	0.877778	0.825614	0.00162686	1.15818	0.878816	0.725578	0.211858	0.825614	NO		Inosine
HMDB0000715	0.300193	0.195921	0.464769	0.321546	0.38664	1	-1.6369	0.195921	NO		Kynurenic acid
HMDB0000161	0.804614	0.000636138	0.00429118	0.373428	0.0051453	1	-1.4211	0.000636138	NO		L-Alanine
HMDB0001251	0.057885	0.351654	0.439492	1.73194	0.488591	1	0.792389	0.351654	NO		Lanosterol
HMDB0000265	0.0685742	0.85953	0.517585	0.93246	0.902001	1	-0.100886	0.85953	NO		Liothyronine
HMDB0000684	1.87109	0.00925548	1.16772e-05	7.802	0.0469084	0.00520804	2.96384	0.00925548	Somatic cellshigher	HMDB0000684	L-Kynurenine
HMDB0000167	1.06158	0.00579335	0.00162686	1.81427	0.0327068	0.725578	0.859392	0.00579335	Somatic cellshigher	HMDB0000167	L-Threonine
HMDB0000883	2.03025	1.14659e-12	2.31232e-08	0.191903	5.11378e-10	1.03129e-05	-2.38155	1.14659e-12	Germ cellshigher	HMDB0000883	L-Valine
HMDB0000691	1.56531	0.0432781	7.6584e-05	0.162162	0.150797	0.0341565	-2.62449	0.0432781	Germ cellshigher	HMDB0000691	Malonic acid
HMDB0001262	0.219645	0.339489	0.631508	0.089959	0.479152	1	-3.47459	0.339489	NO		Maltotriose
HMDB0000765	0.0721774	0.948798	0.373896	0.973106	0.961736	1	-0.039331	0.948798	NO		Mannitol
HMDB0001939	1.49474	0.0281609	0.0011455	3.52227	0.116909	0.510893	1.81651	0.0281609	Somatic cellshigher	HMDB0001939	Medroxyprogesterone
HMDB0001186	0.846843	0.110422	0.0150404	0.0946609	0.276675	1	-3.40109	0.110422	NO		N1-Acetylspermine
HMDB0000215	1.44689	0.000394931	3.58872e-05	12.4268	0.00382911	0.0160057	3.63538	0.000394931	Somatic cellshigher	HMDB0000215	N-Acetyl-D-glucosamine
HMDB0006029	1.88129	0.000108747	2.0834e-05	60.4226	0.00161928	0.00929196	5.91702	0.000108747	Somatic cellshigher	HMDB0006029	N-Acetylglutamine
HMDB0001542	1.18516	0.0989835	0.00314635	1.94804	0.265944	1	0.962026	0.0989835	NO		N-Acetyllactosamine
HMDB0000812	0.671135	0.0389687	0.340789	14.263	0.142459	1	3.83421	0.0389687	NO		N-Acetyl-L-aspartic acid
HMDB0000217	1.39587	4.35299e-06	2.74241e-05	6.10898	0.000161786	0.0122312	2.61093	4.35299e-06	Somatic cellshigher	HMDB0000217	NADP
HMDB0000856	0.824712	0.234329	0.0948657	7.33648	0.421668	1	2.87509	0.234329	NO		N-alpha-Acetyl-L-citrulline
HMDB0002670	0.356616	0.460847	0.182319	0.735016	0.580494	1	-0.444153	0.460847	NO		Naringenin
HMDB0002368	1.40219	0.135996	0.00673568	10.6366	0.309031	1	3.41097	0.135996	NO		Nervonic acid
HMDB0000833	1.05925	0.0310607	5.99122e-05	18.6394	0.124803	0.0267208	4.22028	0.0310607	Somatic cellshigher	HMDB0000833	N-Glycolylneuraminic acid
HMDB0000467	0.578727	0.0492164	0.123589	0.276449	0.16381	1	-1.85491	0.0492164	NO		Nutriacholic acid
HMDB0002865	0.815243	0.140403	0.0140646	0.567192	0.311542	1	-0.81809	0.140403	NO		Oxytocin
HMDB0000220	0.507323	0.207147	0.0466031	3.16789	0.398223	1	1.66352	0.207147	NO		Palmitic acid
HMDB0001392	0.261025	0.688046	0.661522	1.07207	0.771027	1	0.100399	0.688046	NO		p-Aminobenzoic acid
HMDB0003363	0.269468	0.575614	0.498146	0.825927	0.684469	1	-0.275914	0.575614	NO		Pectic acid
HMDB0000821	0.252943	0.23447	0.75461	0.574663	0.421668	1	-0.799213	0.23447	NO		Phenylacetylglycine
HMDB0000263	1.0392	0.867811	0.0380268	0.918206	0.907915	1	-0.123111	0.867811	NO		Phosphoenolpyruvic acid
HMDB0000824	1.58404	0.000722278	4.65008e-05	0.210166	0.00555407	0.0207393	-2.2504	0.000722278	Germ cellshigher	HMDB0000824	Propionylcarnitine
HMDB0001856	0.568896	0.25406	0.0595589	0.346191	0.42763	1	-1.53036	0.25406	NO		Protocatechuic acid
HMDB0003920	1.09434	0.158121	0.0150404	1.58792	0.339048	1	0.667143	0.158121	NO		Protopine
HMDB0000241	0.125498	0.291744	0.409035	1.9878	0.463003	1	0.991176	0.291744	NO		Protoporphyrin IX
HMDB0000802	0.392718	0.087097	0.158429	2.11864	0.250615	1	1.08314	0.087097	NO		Pterin
HMDB0001545	0.0195072	0.795274	0.723117	1.09453	0.85058	1	0.13031	0.795274	NO		Pyridoxal
HMDB0003648	0.669103	0.731167	0.215376	1.27533	0.807179	1	0.35087	0.731167	NO		Retinyl palmitate
HMDB0000508	0.450302	0.497433	0.346371	1.48027	0.617629	1	0.565863	0.497433	NO		Ribitol
HMDB0034297	1.12075	0.213747	0.0101454	3.23334	0.403946	1	1.69303	0.213747	NO		Ricinoleic acid
HMDB0000840	1.93589	0.0263623	1.04054e-06	17.432	0.113054	0.000464083	4.12366	0.0263623	Somatic cellshigher	HMDB0000840	Salicyluric acid
HMDB0000509	0.687935	0.0792806	0.0466031	0.393241	0.237924	1	-1.34651	0.0792806	NO		Senecioic acid
HMDB0001257	1.73177	0.000507225	2.74241e-05	3.06709	0.00461678	0.0122312	1.61687	0.000507225	Somatic cellshigher	HMDB0001257	Spermidine
HMDB0000827	1.11646	0.0894077	0.000955728	5.97895	0.253986	0.426255	2.57989	0.0894077	NO		Stearic acid
HMDB0000635	0.225105	0.107299	0.346371	0.470199	0.271905	1	-1.08866	0.107299	NO		Succinylacetone
HMDB0003334	0.0925311	0.241126	0.215376	1.23589	0.423371	1	0.305552	0.241126	NO		Symmetric dimethylarginine
HMDB0000888	0.293261	0.547972	0.391305	1.58455	0.658748	1	0.664072	0.547972	NO		Undecanedioic acid
HMDB0000289	0.0399925	0.524857	0.464769	1.55194	0.640105	1	0.634076	0.524857	NO		Uric acid
HMDB0000876	1.91537	0.000323291	1.16772e-05	8.70242	0.00331928	0.00520804	3.12142	0.000323291	Somatic cellshigher	HMDB0000876	Vitamin D3
HMDB0000292	1.84259	1.65051e-06	5.99122e-05	0.319813	8.17918e-05	0.0267208	-1.6447	1.65051e-06	Germ cellshigher	HMDB0000292	Xanthine
HMDB0004825	1.03551	0.326533	0.00814184	1.49141	0.47709	1	0.576674	0.326533	NO		p-Octopamine
HMDB0000975	0.46416	0.321627	0.368427	0.00457798	0.47709	1	-7.77107	0.321627	NO		Trehalose
HMDB0001058	0.694038	0.321794	0.0903559	2.44899	0.47709	1	1.29219	0.321794	NO		Fructose 1,6-bisphosphate
HMDB0001129	1.45513	0.121577	3.58872e-05	63.4756	0.288423	0.0160057	5.98813	0.121577	NO		N-Acetylmannosamine
HMDB0000101	1.4007	0.038798	0.000955728	0.12446	0.142459	0.426255	-3.00625	0.038798	Germ cellshigher	HMDB0000101	Deoxyadenosine
HMDB0001511	0.595239	0.0472302	0.0787915	3.57087	0.160799	1	1.83627	0.0472302	NO		Phosphocreatine
HMDB0003374	0.785634	0.337667	0.00498828	0.0185855	0.479152	1	-5.74968	0.337667	NO		D-Ornithine
HMDB0003966	0.948543	0.124813	0.00866588	0.539054	0.294532	1	-0.891498	0.124813	NO		Selenomethionine
HMDB0001227	0.0138012	0.426593	0.917057	2.56601	0.55148	1	1.35953	0.426593	NO		5-Thymidylic acid
HMDB0001409	1.20656	0.0136017	0.00268125	0.257846	0.0631913	1	-1.95542	0.0136017	Germ cellshigher	HMDB0001409	dUMP
HMDB0001431	0.276721	0.175258	0.391305	0.605347	0.361031	1	-0.724165	0.175258	NO		Pyridoxamine
HMDB0011634	1.21288	0.01194	0.0022777	0.334655	0.0572606	1	-1.57925	0.01194	Germ cellshigher	HMDB0011634	Norspermidine
HMDB0001273	0.297085	0.276845	0.966229	2.98178	0.453945	1	1.57617	0.276845	NO		Guanosine triphosphate
HMDB0001537	0.837426	0.540442	0.0715996	1.16354	0.651452	1	0.218518	0.540442	NO		6-Hydroxydopamine
HMDB0003361	0.713718	0.364924	0.171503	1.31962	0.49553	1	0.40012	0.364924	NO		Pyrimidine
HMDB0256947	0.50677	0.100596	0.211573	0.565132	0.265999	1	-0.82334	0.100596	NO		Pyrazole
HMDB0003681	0.57085	0.418262	0.171503	0.251012	0.545453	1	-1.99417	0.418262	NO		4-Acetamidobutyric acid
HMDB0002497	0.633325	0.965788	0.113367	0.973458	0.970139	1	-0.0388089	0.965788	NO		Glycochenodeoxycholate-3-sulfate
HMDB0012275	0.423503	0.291627	0.368427	0.166442	0.463003	1	-2.58691	0.291627	NO		Phenylethylamine
HMDB0000892	0.392912	0.533422	0.511623	0.784025	0.645147	1	-0.351028	0.533422	NO		Valeric acid
HMDB0000535	0.409254	0.424352	0.146098	0.734916	0.550178	1	-0.444348	0.424352	NO		Caproic acid
HMDB0242414	0.548717	0.842773	0.32515	0.847811	0.892039	1	-0.238186	0.842773	NO		Deoxycholylglycine
HMDB0304311	0.62253	0.282681	0.0624797	0.661171	0.455147	1	-0.596904	0.282681	NO		D-fructose 6-phosphate
HMDB0002994	1.52784	0.013067	0.00592369	6.5764	0.0613463	1	2.7173	0.013067	Somatic cellshigher	HMDB0002994	Erythritol
HMDB0000665	1.60487	0.0353539	3.21412e-06	0.0182168	0.138314	0.0014335	-5.77859	0.0353539	Germ cellshigher	HMDB0000665	Leucinic acid
HMDB0030386	1.09545	0.960392	0.00185919	1.04485	0.966895	0.829201	0.063289	0.960392	NO		Myosmine
HMDB0062635	0.464888	0.344624	0.28522	2.9217	0.481826	1	1.54681	0.344624	NO		(R)-mandelic Acid
HMDB0000423	0.0591192	0.917426	0.950179	0.959957	0.945264	1	-0.058959	0.917426	NO		3,4-Dihydroxyhydrocinnamic acid
HMDB0003818	1.06979	0.0866908	0.0715996	4.24416	0.250615	1	2.08548	0.0866908	NO		5-Androstenediol
HMDB0250776	0.473988	0.176468	0.215376	1.94529	0.361031	1	0.959984	0.176468	NO		D-Methionine (S)-S-oxide
HMDB0004305	0.215229	0.287235	0.385379	0.298647	0.459165	1	-1.74349	0.287235	NO		Farnesol
HMDB0000870	0.877449	0.0357273	0.0346271	0.403101	0.13856	1	-1.31079	0.0357273	NO		Histamine
HMDB0011130	1.10799	0.00569366	0.00578203	2.58488	0.0325561	1	1.3701	0.00569366	Somatic cellshigher	HMDB0011130	LysoPE(18:0/0:0)
UN.3	0.163821	0.400886	0.661522	0.581334	0.533717	1	-0.782562	0.400886	NO		Methyl 2-Hydroxyisobutyrate
HMDB0003229	0.963928	0.00737464	0.0193121	0.381039	0.0395595	1	-1.39199	0.00737464	NO		Palmitoleic acid
HMDB0240609	0.770668	0.110097	0.122264	2.99228	0.276675	1	1.58125	0.110097	NO		SM(d18:1/17:0)
UN.4	1.56674	0.0396138	0.000542147	3.22738	0.143548	0.241797	1.69036	0.0396138	Somatic cellshigher	UN.4	Val-Vyr-Val
HMDB0001065	0.180811	0.295817	0.723117	0.106709	0.464558	1	-3.22825	0.295817	NO		2-Hydroxyphenethylamine
HMDB0011603	0.605878	0.114005	0.123589	1.84267	0.280919	1	0.8818	0.114005	NO		4-(Methylnitrosamino)-1-(3-pyridyl)-1-butanone
HMDB0001169	0.237806	0.482187	0.631508	0.653487	0.602397	1	-0.613769	0.482187	NO		4-Aminophenol
HMDB0000052	0.289804	0.530387	0.21952	0.778082	0.644558	1	-0.362005	0.530387	NO		Argininosuccinic acid
HMDB0000954	0.64404	0.080346	0.123589	0.476092	0.237924	1	-1.07069	0.080346	NO		Ferulic acid
HMDB0000895	0.42872	0.319267	0.0514686	0.212581	0.47709	1	-2.23391	0.319267	NO		Acetylcholine
HMDB0245964	0.24397	0.772486	0.138385	0.879343	0.83421	1	-0.185502	0.772486	NO		3-Palmitoyl-sn-glycerol
HMDB0002259	1.01689	0.0683063	0.0865373	3.41728	0.216061	1	1.77285	0.0683063	NO		Heptadecanoic acid
HMDB0000734	0.952807	0.139875	0.0386553	1.4805	0.311542	1	0.566088	0.139875	NO		Indoleacrylic acid
HMDB0072874	0.459431	0.362143	0.1038	0.673653	0.49553	1	-0.569922	0.362143	NO		MG(0:0/10:0/0:0)
HMDB0002088	1.4191	0.000523415	4.65008e-05	7.52036	0.00466119	0.0207393	2.9108	0.000523415	Somatic cellshigher	HMDB0002088	Oleoylethanolamide
UN.5	0.840599	0.386193	0.0530969	0.633826	0.515694	1	-0.65784	0.386193	NO		Flavin adenine dinucleotide disodium
HMDB0000501	0.805268	0.0157692	0.0386553	1.841	0.0717658	1	0.880488	0.0157692	NO		7-Ketocholesterol
HMDB0000039	0.366245	0.247913	0.439492	0.656924	0.42704	1	-0.606202	0.247913	NO		Butyric acid
HMDB0004949	0.657236	0.0739937	0.0865373	2.40855	0.227594	1	1.26816	0.0739937	NO		Cer(d18:1/16:0)
HMDB0240678	1.78594	0.00505391	8.99284e-05	38.2943	0.0292733	0.0401081	5.25906	0.00505391	Somatic cellshigher	HMDB0240678	Cer(d18:1/17:0)
HMDB0000577	0.422711	0.210958	0.525382	1.73761	0.402081	1	0.797101	0.210958	NO		Dihydrocholesterol
HMDB0000549	0.0836578	0.300307	1	0.672154	0.469955	1	-0.573137	0.300307	NO		Gamma-Butyrolactone
HMDB0000131	1.04038	0.958491	0.00770141	1.03621	0.966895	1	0.0513141	0.958491	NO		Glycerol
HMDB0001170	0.300079	0.362358	0.545073	0.5397	0.49553	1	-0.889771	0.362358	NO		Lathosterol
UN.8	0.0857477	0.510779	0.346371	2.00206	0.627569	1	1.00149	0.510779	NO		Calcium glycerophosphate
HMDB0000355	0.85818	0.0272936	0.0386553	1.99266	0.115933	1	0.994698	0.0272936	NO		3-Hydroxymethylglutaric acid
HMDB0001161	0.0678371	0.649152	0.950179	1.09079	0.738576	1	0.125371	0.649152	NO		4-Trimethylammoniobutanoic acid
HMDB0000904	2.15974	1.18064e-06	2.31232e-08	0.00700055	6.58208e-05	1.03129e-05	-7.15832	1.18064e-06	Germ cellshigher	HMDB0000904	Citrulline
HMDB0000666	0.411356	0.32934	0.244251	0.714267	0.47709	1	-0.485465	0.32934	NO		Heptanoic acid
UN.6	1.7203	0.00165258	2.0834e-05	30.0562	0.0115164	0.00929196	4.90959	0.00165258	Somatic cellshigher	UN.6	Methyl beta-D-galactopyranoside
HMDB0000150	1.28609	0.0254277	0.000794444	1.88906	0.110104	0.354322	0.91767	0.0254277	Somatic cellshigher	HMDB0000150	Gluconolactone
HMDB0003441	0.380435	0.303233	0.346371	0.0571708	0.472874	1	-4.12858	0.303233	NO		Cinnamaldehyde
HMDB0000991	0.251247	0.256921	0.182319	0.621549	0.430777	1	-0.68606	0.256921	NO		DL-2-Aminooctanoic acid
HMDB0001842	1.58109	0.00253492	0.00173019	3.88639	0.0168743	0.771663	1.95843	0.00253492	Somatic cellshigher	HMDB0001842	Guanidine
HMDB0000682	1.62414	0.206984	0.000154347	101.529	0.398223	0.0688389	6.66575	0.206984	NO		Indoxyl sulfate
HMDB0000288	0.766863	0.496286	0.158429	0.723096	0.617629	1	-0.467742	0.496286	NO		Uridine 5'-monophosphate
HMDB0000429	0.168462	0.29447	0.602069	0.522759	0.464076	1	-0.935781	0.29447	NO		17alpha-Estradiol
HMDB0000875	0.701736	0.0952088	0.231598	0.703523	0.261204	1	-0.507331	0.0952088	NO		Trigonelline
HMDB0001858	0.38648	0.17904	0.158429	0.36492	0.362111	1	-1.45435	0.17904	NO		p-Cresol
HMDB0002641	0.675946	0.76948	0.362574	1.09481	0.832981	1	0.130684	0.76948	NO		2-Hydroxycinnamicacid
HMDB0304210	0.518419	0.13068	0.266513	1.83501	0.300819	1	0.875787	0.13068	NO		5,6-dihydrothymine
HMDB0061755	0.948549	0.204605	0.138385	21.4075	0.397169	1	4.42004	0.204605	NO		Indican
HMDB0000517	0.144314	0.415334	0.983383	0.877664	0.545085	1	-0.188259	0.415334	NO		L-Arginine
HMDB0000168	0.671429	0.0385672	0.0400119	2.40752	0.142459	1	1.26755	0.0385672	NO		L-Asparagine
HMDB0000191	1.36847	0.000189931	5.99122e-05	4.77123	0.00228944	0.0267208	2.25436	0.000189931	Somatic cellshigher	HMDB0000191	L-Asparticacid
HMDB0000148	0.371934	0.088368	0.0150404	1.25058	0.252642	1	0.322593	0.088368	NO		L-Glutamicacid
HMDB0000763	0.744879	0.0597186	0.1038	5.64044	0.193003	1	2.49581	0.0597186	NO		5-Hydroxyindoleaceticacid
HMDB0000194	1.92459	0.000172826	1.04054e-06	0.119246	0.0022023	0.000464083	-3.06799	0.000172826	Germ cellshigher	HMDB0000194	Anserine
HMDB0000711	0.927933	0.121529	0.00672956	0.167294	0.288423	1	-2.57954	0.121529	NO		Hydroxyoctanoicacid
HMDB0003335	1.47595	0.323745	0.000542147	0.615236	0.47709	0.241797	-0.700789	0.323745	NO		IDP
HMDB0000678	1.1823	0.876144	0.00498828	0.883455	0.910863	1	-0.178771	0.876144	NO		Isovalerylglycine
HMDB0002928	0.626073	0.974042	0.19996	1.01743	0.976231	1	0.0249343	0.974042	NO		Maltitol
HMDB0003747	0.20145	0.32678	0.196596	0.0276244	0.47709	1	-5.17791	0.32678	NO		Resveratrol
HMDB0000027	1.17821	0.21052	0.0110762	10.2043	0.402081	1	3.3511	0.21052	NO		Tetrahydrobiopterin
HMDB0000933	0.419275	0.341548	0.517585	2.19351	0.480249	1	1.13324	0.341548	NO		Traumaticacid
HMDB0000899	1.67081	0.0956352	0.00029563	22.7055	0.261204	0.131851	4.50497	0.0956352	NO		Androstanedione
HMDB0002114	1.05541	0.0114196	0.0104064	0.300608	0.0559685	1	-1.73405	0.0114196	Germ cellshigher	HMDB0002114	Bisdemethoxycurcumin
HMDB0003828	0.813366	0.236486	0.0170641	0.631641	0.423371	1	-0.662823	0.236486	NO		D-Pantethine
UN.7	0.819379	0.278558	0.107611	1.34341	0.453971	1	0.425896	0.278558	NO		CoenzymeA
HMDB0001035	0.348673	0.292751	0.346371	0.441076	0.463003	1	-1.1809	0.292751	NO		AngiotensinII
HMDB0001903	0.110713	0.740671	0.582006	0.878548	0.811644	1	-0.186806	0.740671	NO		Calcitriol
HMDB0002927	0.48642	0.871272	0.0686772	1.13533	0.907915	1	0.183109	0.871272	NO		Naringin
HMDB0003249	0.046547	0.443376	0.189358	0.314433	0.566606	1	-1.66917	0.443376	NO		Rutin
HMDB0002902	0.0205536	0.73702	0.304764	1.20066	0.81086	1	0.263825	0.73702	NO		delta-Tocopherol
HMDB0000510	0.898397	4.39945e-05	0.00044489	3.2885	0.000726724	0.198421	1.71743	4.39945e-05	NO		Aminoadipicacid
HMDB0001370	1.17318	0.00590905	0.00885096	0.352433	0.0329429	1	-1.50458	0.00590905	Germ cellshigher	HMDB0001370	Diaminopimelicacid
HMDB0003320	1.26341	0.0105101	0.00044489	0.237324	0.0520834	0.198421	-2.07507	0.0105101	Germ cellshigher	HMDB0003320	Indole-3-carboxylicacid
HMDB0003152	1.4081	0.00146974	0.00139094	2.46237	0.0104048	0.620357	1.30005	0.00146974	Somatic cellshigher	HMDB0003152	N-Methylnicotinamide
HMDB0251966	0.438642	0.126501	0.304764	0.255187	0.296944	1	-1.97037	0.126501	NO		Estradiol valerate
HMDB0002048	0.0522664	0.457744	1	0.567556	0.579982	1	-0.817164	0.457744	NO		m-Cresol
HMDB0000847	0.131129	0.579717	0.545073	1.60904	0.68515	1	0.686196	0.579717	NO		Pelargonicacid
HMDB0094658	2.14323	0.000112939	2.31232e-08	28.6572	0.00162487	1.03129e-05	4.84082	0.000112939	Somatic cellshigher	HMDB0094658	1-[2-Methyl-3-(methylthio) allyl]cyclohex-2-enol
HMDB0004667	1.4093	0.0422596	0.00426561	2.74594	0.148408	1	1.4573	0.0422596	Somatic cellshigher	HMDB0004667	13-HODE
HMDB0062407	0.307587	0.120423	0.231598	0.907798	0.288423	1	-0.139556	0.120423	NO		5-(3-Pyridyl)-2-hydroxytetrahydrofuran
HMDB0061864	1.2029	0.0805526	0.00770141	2.8708	0.237924	1	1.52145	0.0805526	NO		Dihomolinoleic-acid
HMDB0003411	1.2099	3.03253e-07	1.61862e-07	1.7854	2.25418e-05	7.21906e-05	0.836244	3.03253e-07	Somatic cellshigher	HMDB0003411	D-Proline
HMDB0001190	2.0965	1.3604e-08	9.24928e-08	2.41038	2.11115e-06	4.12518e-05	1.26926	1.3604e-08	Somatic cellshigher	HMDB0001190	Indoleacetaldehyde
HMDB0031360	1.76992	0.000587791	6.28951e-06	5.08724	0.00494632	0.00280512	2.34688	0.000587791	Somatic cellshigher	HMDB0031360	L-cis-Cyclo(aspartylphenylalanyl)
HMDB0062488	1.06694	0.146367	0.0421306	5.58779	0.323167	1	2.48228	0.146367	NO		Leukotriene F4
HMDB0000207	1.7126	1.95703e-05	2.77478e-07	4.04743	0.000394906	0.000123755	2.01701	1.95703e-05	Somatic cellshigher	HMDB0000207	Oleic-acid
HMDB0039693	1.07412	0.101044	0.0466031	1.54059	0.265999	1	0.623482	0.101044	NO		Physagulin-E
HMDB0032346	0.830854	0.268352	0.0903559	2.08138	0.443277	1	1.05754	0.268352	NO		Isobutyl 3-methylthiobutyrate
HMDB0003231	1.75071	1.03691e-05	1.17599e-05	4.18114	0.000256924	0.00524493	2.0639	1.03691e-05	Somatic cellshigher	HMDB0003231	Vaccenic-acid
HMDB0000782	0.338086	0.111517	0.158429	0.909828	0.277857	1	-0.136334	0.111517	NO		Octadecanedioic-acid
HMDB0033731	1.22599	0.00996272	0.000122877	1.05087	0.0499256	0.054803	0.0715825	0.00996272	NO		Quinoline
UN.9	2.16939	4.84796e-07	5.33043e-06	36.8869	3.08884e-05	0.00237737	5.20504	4.84796e-07	Somatic cellshigher	UN.9	(S)-a-Amino-2,5-dihydro-5-oxo-4-isoxazolepropanoic acid N2-glucoside
UN.10	1.51963	0.000374819	2.74241e-05	3.97023	0.00371487	0.0122312	1.98922	0.000374819	Somatic cellshigher	UN.10	(S)-Ureidoglycolic acid
HMDB0036338	1.73358	0.00883578	2.74241e-05	6.42776	0.0458228	0.0122312	2.68432	0.00883578	Somatic cellshigher	HMDB0036338	25-Acetyl-6,7-didehydrofevicordin F 3-glucoside
HMDB0033249	1.97797	2.36676e-08	9.24928e-08	2.57728	2.11115e-06	4.12518e-05	1.36585	2.36676e-08	Somatic cellshigher	HMDB0033249	6-Chloro-N-(1-methylethyl)-1,3,5-triazine-2,4-diamine
HMDB0033115	2.01458	1.54466e-08	9.24928e-08	2.57843	2.11115e-06	4.12518e-05	1.36649	1.54466e-08	Somatic cellshigher	HMDB0033115	6-Methylquinoline
HMDB0004708	0.836829	0.630594	0.0386553	1.2332	0.726731	1	0.302411	0.630594	NO		9,12,13-TriHOME
HMDB0030180	0.647546	0.0496937	0.0248376	0.416156	0.164173	1	-1.2648	0.0496937	NO		Crustecdysone
HMDB0036156	1.9262	2.5431e-06	4.39341e-07	6.44413	0.000103111	0.000195946	2.68799	2.5431e-06	Somatic cellshigher	HMDB0036156	Deoxynivalenol
HMDB0029955	0.173756	0.50192	0.346371	0.769906	0.6201	1	-0.377246	0.50192	NO		D-erythro-L-galacto-Nonulose
HMDB0029737	2.00411	2.18118e-08	9.24928e-08	2.56108	2.11115e-06	4.12518e-05	1.35675	2.18118e-08	Somatic cellshigher	HMDB0029737	Indole-3-carboxaldehyde
HMDB0039887	0.360951	0.104372	0.244251	0.513884	0.265999	1	-0.960484	0.104372	NO		Methyl nomilinate 17-glucoside
HMDB0011716	1.71583	0.000657583	0.000179019	2.84711	0.0051453	0.0798424	1.5095	0.000657583	Somatic cellshigher	HMDB0011716	N-Acetylvanilalanine
HMDB0005096	1.93617	1.62656e-05	2.31232e-08	17.8207	0.000362722	1.03129e-05	4.15548	1.62656e-05	Somatic cellshigher	HMDB0005096	N-Arachidonoylglycine
HMDB0000375	1.8234	0.0039439	2.31232e-08	0.0543934	0.02377	1.03129e-05	-4.20043	0.0039439	Germ cellshigher	HMDB0000375	3-(3-Hydroxyphenyl)propionic-acid
HMDB0011532	0.381998	0.462052	0.171503	0.736656	0.580494	1	-0.440937	0.462052	NO		MG(0:0/15:0/0:0)
HMDB0072849	0.524545	0.10365	0.04896	0.462886	0.265999	1	-1.11127	0.10365	NO		MG(0:0/i-15:0/0:0)
