# Supplementary material for: Characterization of Metabolic Patterns in Mouse Spermatogenesis and Its Clinical Implications in Humans
Source: Int J Mol Sci. 2025 Jan 24;26(3):1001. doi: 10.3390/ijms26031001 (PMC11816495; doi:10.3390/ijms26031001)
Supplement: Supplementary file 1 [file ijms-26-01001-s001.zip › Supplementary Table S6 Clinical data of the azoospermia patients and control group subjects.xlsx]

## Sheet: Sheet1
Supplementary Table S6 Clinical data of the azoospermia patients and control group subjects
Patient Type	NC	AZ
Number of samples	109	80
Average Age (Range)	30 (23-42)	30 (23-44)
Average FSH (IU/L)	No data	15.7
Average Sperm Concentration (Million/mL)	95.2	0
Average Left Testicular Volume (mL)	No data	9.9
Average Right Testicular Volume (mL)	No data	10
Average BMI	23.5	25.1
NC: Normal control group
AZ: Azoospermia patients
FSH: Follicle-Stimulating Hormone
BMI: Body Mass Index
