# Supplementary material for: Characterization of Metabolic Patterns in Mouse Spermatogenesis and Its Clinical Implications in Humans
Source: Int J Mol Sci. 2025 Jan 24;26(3):1001. doi: 10.3390/ijms26031001 (PMC11816495; doi:10.3390/ijms26031001)
Supplement: Supplementary file 1 [file ijms-26-01001-s001.zip › Supplementary Table S7 Differential metabolites between azoospermia patients and control group subjects.xlsx]

## Sheet: Metabolites
Supplementary Table S7 Differential metabolites between azoospermia patients and control group subjects
HMDB_number	VIP	ttest_p	utest_p	FC	fdr_adjust_ttest_p	bonferroni_adjust_utest_p	log2FoldChange	pvalue	NAME
HMDB0000001	1.34535	0.00204046	2.3589e-05	0.502595	0.0108214	0.0342276	-0.992532	0.00204046	1-Methylhistidine
HMDB0000002	0.599028	0.0873007	0.135451	0.626792	0.196077	1	-0.673941	0.0873007	1,3-Diaminopropane
HMDB0000010	0.374497	0.0695371	0.000882319	0.731555	0.164062	1	-0.450963	0.0695371	2-Methoxyestrone
HMDB0000012	0.414324	0.396375	0.0285722	0.891159	0.570576	1	-0.166245	0.396375	Deoxyuridine
HMDB0000014	1.07908	6.14265e-06	6.02948e-06	0.584121	6.50583e-05	0.00874878	-0.77566	6.14265e-06	Deoxycytidine
HMDB0000015	0.620741	0.10524	0.0166714	0.731408	0.226562	1	-0.451252	0.10524	Cortexolone
HMDB0000017	0.887382	0.0781141	0.0235314	0.842781	0.179341	1	-0.24677	0.0781141	4-Pyridoxic acid
HMDB0000020	0.999223	0.0568444	0.0229032	2.04729	0.142701	1	1.03371	0.0568444	p-Hydroxyphenylacetic acid
HMDB0000022	1.12096	0.193479	0.0207151	0.870555	0.349611	1	-0.199993	0.193479	3-Methoxytyramine
HMDB0000026	0.946689	5.12613e-09	2.86146e-08	0.325203	1.00514e-07	4.15198e-05	-1.62059	5.12613e-09	Ureidopropionic acid
HMDB0000027	0.0892236	0.0808108	0.622066	5.25688	0.184076	1	2.39421	0.0808108	Tetrahydrobiopterin
HMDB0000030	2.30084	1.90412e-07	1.47349e-09	0.234465	2.76287e-06	2.13803e-06	-2.09255	1.90412e-07	Biotin
HMDB0000031	0.810045	0.738888	0.0228784	0.938292	0.846862	1	-0.0918914	0.738888	Androsterone
HMDB0000032	1.61424	0.0215839	0.000535569	0.761014	0.0679354	0.777111	-0.394006	0.0215839	7-Dehydrocholesterol
HMDB0000033	0.864374	0.0753334	0.0186449	0.718683	0.174615	1	-0.476573	0.0753334	Carnosine
HMDB0000034	1.35334	4.65015e-05	2.27638e-06	3.87025	0.000383373	0.00330302	1.95243	4.65015e-05	Adenine
HMDB0000036	0.876456	0.129576	0.120215	1.88121	0.26248	1	0.911659	0.129576	Taurocholic Acid
HMDB0000037	0.352559	0.701103	0.405635	0.942792	0.818578	1	-0.0849892	0.701103	Aldosterone
HMDB0000038	0.398306	0.549824	0.212251	0.914066	0.706013	1	-0.129629	0.549824	Dihydrobiopterin
HMDB0000043	0.192522	0.249406	0.112633	0.841231	0.415485	1	-0.249426	0.249406	Betaine
HMDB0000045	1.06587	0.00734429	0.00650917	0.68757	0.031195	1	-0.540422	0.00734429	Adenosine monophosphate
HMDB0000048	1.52114	3.33507e-07	3.32526e-10	2.6177	4.60874e-06	4.82495e-07	1.3883	3.33507e-07	Melibiose
HMDB0000050	1.23869	2.0434e-05	2.18762e-06	4.06161	0.000194971	0.00317424	2.02205	2.0434e-05	Adenosine
HMDB0000052	1.20366	3.63926e-05	2.36838e-06	0.491668	0.000319191	0.00343653	-1.02424	3.63926e-05	Argininosuccinic acid
HMDB0000053	0.691436	0.249069	0.0285722	0.85092	0.415401	1	-0.232905	0.249069	Androstenedione
HMDB0000054	1.14798	0.17934	0.00333575	0.794118	0.331917	1	-0.332574	0.17934	Bilirubin
HMDB0000056	1.21193	0.00888505	0.00318391	0.551432	0.0364187	1	-0.858746	0.00888505	Beta-Alanine
HMDB0000058	1.55914	0.00827112	2.02137e-07	100.381	0.0342897	0.000293301	6.64934	0.00827112	Cyclic AMP
HMDB0000060	0.816665	0.0132452	0.0398298	0.608982	0.0486383	1	-0.715529	0.0132452	acetoacetic acid
HMDB0000062	1.45394	8.09718e-05	3.84446e-06	0.571165	0.00062829	0.00557831	-0.80802	8.09718e-05	L-Carnitine
HMDB0000063	1.03666	0.224722	0.00150177	0.840508	0.386799	1	-0.250667	0.224722	Cortisol
HMDB0000064	0.513387	0.060752	0.255514	1.23302	0.148904	1	0.302201	0.060752	Creatine
HMDB0000067	0.912325	0.969648	0.723413	1.00364	0.984576	1	0.00523537	0.969648	Cholesterol
HMDB0000068	0.239376	0.0969591	0.344313	0.638637	0.21272	1	-0.646932	0.0969591	Epinephrine
HMDB0000070	0.17958	0.0303204	0.0197357	0.713085	0.0874651	1	-0.487854	0.0303204	Pipecolic acid
HMDB0000071	0.422423	0.249793	0.000237929	2.08134	0.415653	0.345235	1.05751	0.249793	Deoxyinosine
HMDB0000072	0.326603	0.7961	0.26589	1.14173	0.879589	1	0.191227	0.7961	cis-Aconitic acid
HMDB0000073	0.0166817	0.275845	0.373096	0.794358	0.447208	1	-0.332138	0.275845	Dopamine
HMDB0000077	0.715777	0.0630563	0.0207149	0.791062	0.152746	1	-0.338137	0.0630563	Dehydroepiandrosterone
HMDB0000086	0.768235	0.0181167	0.00612436	0.746395	0.05988	1	-0.421989	0.0181167	Glycerophosphocholine
HMDB0000089	0.544252	0.135211	0.0777117	0.809333	0.269941	1	-0.305195	0.135211	Cytidine
HMDB0000094	0.934683	0.217212	0.170314	0.955952	0.377455	1	-0.0649904	0.217212	Citric acid
HMDB0000095	0.432704	0.360019	0.837522	1.56587	0.530342	1	0.646963	0.360019	Cytidine-5'-monophosphate
HMDB0000097	0.16032	0.631624	0.78266	1.03027	0.767265	1	0.0430191	0.631624	Choline [M]+
HMDB0000099	0.215363	0.363312	0.321504	10.7796	0.533568	1	3.43023	0.363312	cystathionine
HMDB0000107	0.243939	0.0115549	0.0887124	1.46526	0.044355	1	0.551153	0.0115549	Galactitol
HMDB0000112	0.521412	9.05819e-05	0.00210129	0.567811	0.00069176	1	-0.816518	9.05819e-05	gamma-Aminobutyric acid
HMDB0000114	0.741985	0.029484	0.0399006	1.2653	0.0852217	1	0.339475	0.029484	Glycerylphosphorylethanolamine
HMDB0000115	1.93763	1.73428e-06	9.39188e-08	0.519408	2.04588e-05	0.000136276	-0.94506	1.73428e-06	Glycolic acid
HMDB0000118	0.237766	0.706419	0.395307	0.841633	0.820667	1	-0.248737	0.706419	Homovanillic acid
HMDB0000122	1.37557	6.14603e-05	0.000120816	1.38558	0.000492701	0.175304	0.47049	6.14603e-05	Glucose
HMDB0000123	0.92614	1.06523e-05	2.46441e-06	1.65572	0.000108849	0.00357587	0.72746	1.06523e-05	Glycine
HMDB0000124	1.20334	0.0257979	0.0489926	1.6351	0.0782545	1	0.70938	0.0257979	Fructose 6-phosphate
HMDB0000125	0.172628	0.376749	0.917388	2.26642	0.549963	1	1.18041	0.376749	reduced glutathione
HMDB0000126	0.00630522	0.574025	0.145237	0.882531	0.72427	1	-0.18028	0.574025	Glycerol 3-phosphate
HMDB0000128	0.17507	0.122509	0.034507	1.1945	0.253052	1	0.256407	0.122509	Guanidoacetic acid
HMDB0000130	0.510911	0.620787	0.217914	0.837649	0.758856	1	-0.255583	0.620787	Homogentisic acid
HMDB0000132	1.34608	0.000606283	0.00164714	5.23041	0.00374348	1	2.38692	0.000606283	Guanine
HMDB0000133	1.27793	0.00425634	4.85161e-06	10.2298	0.0199224	0.00703968	3.3547	0.00425634	Guanosine
HMDB0000138	1.53083	9.68978e-05	5.68253e-07	0.525755	0.000721122	0.000824534	-0.927538	9.68978e-05	Glycocholic acid
HMDB0000139	0.0001305	0.40228	0.0633144	0.893645	0.576787	1	-0.162226	0.40228	Glyceric acid
HMDB0000142	0.678423	0.189081	0.0204768	2.6369	0.343805	1	1.39884	0.189081	Formic acid
HMDB0000145	0.116183	0.184251	0.863914	0.570485	0.337561	1	-0.80974	0.184251	Estrone
HMDB0000148	0.529567	0.00141268	0.000551687	0.651699	0.0079143	0.800498	-0.617722	0.00141268	Glutamic acid
HMDB0000150	0.50005	0.271524	0.958125	0.826898	0.441189	1	-0.274218	0.271524	Gluconolactone
HMDB0000151	0.70054	0.0738313	0.0270448	0.778486	0.172511	1	-0.361257	0.0738313	Estradiol
HMDB0000153	0.38874	0.993063	0.508802	0.998943	0.997186	1	-0.00152627	0.993063	Estriol
HMDB0000157	1.29452	1.51622e-05	8.06489e-06	0.761351	0.000149662	0.0117022	-0.393367	1.51622e-05	Hypoxanthine
HMDB0000158	0.245337	0.202906	0.10842	1.08456	0.359749	1	0.117108	0.202906	L-Tyrosine
HMDB0000159	2.0266	2.13355e-13	6.12037e-13	0.647313	9.53428e-12	8.88065e-10	-0.627466	2.13355e-13	L-Phenylalanine
HMDB0000162	2.19669	1.59551e-15	7.88158e-14	0.395832	1.21847e-13	1.14362e-10	-1.33704	1.59551e-15	L-Proline
HMDB0000167	0.434064	0.67206	0.313435	0.95351	0.798656	1	-0.0686802	0.67206	L-Threonine
HMDB0000168	1.55437	8.54535e-12	3.01007e-11	0.499868	2.38448e-10	4.36762e-08	-1.00038	8.54535e-12	Asparagine
HMDB0000172	0.503289	0.0127895	0.00206899	0.859988	0.0474619	1	-0.217612	0.0127895	L-Isoleucine
HMDB0000175	0.0796417	0.247802	0.98005	0.295357	0.414241	1	-1.75947	0.247802	Inosinic acid
HMDB0000177	1.21195	2.39248e-08	2.10188e-07	0.672363	4.18252e-07	0.000304983	-0.572687	2.39248e-08	L-Histidine
HMDB0000181	0.992644	0.000375426	0.000653258	1.61434	0.00238922	0.947878	0.690942	0.000375426	L-Dopa
HMDB0000182	0.301257	0.0292875	0.00336647	0.805284	0.0848228	1	-0.312431	0.0292875	L-Lysine
HMDB0000187	0.314048	0.0164543	0.00648469	1.21917	0.0563094	1	0.285899	0.0164543	L-Serine
HMDB0000191	1.85764	9.9437e-14	1.09279e-14	0.408962	4.80944e-12	1.58564e-11	-1.28996	9.9437e-14	Aspartic acid
HMDB0000192	0.61086	0.48899	0.0958764	1.09826	0.655753	1	0.135213	0.48899	L-Cystine
HMDB0000193	0.419105	0.0584962	0.242262	1.28763	0.145483	1	0.364718	0.0584962	Isocitric acid
HMDB0000194	0.688346	0.662416	0.0388718	0.936097	0.790433	1	-0.0952708	0.662416	Anserine
HMDB0000195	1.87676	1.13886e-06	1.78437e-09	3.87985	1.41238e-05	2.58912e-06	1.956	1.13886e-06	Inosine
HMDB0000197	0.170557	0.423078	0.866423	1.08609	0.5937	1	0.119144	0.423078	Indoleacetic acid
HMDB0000201	0.345496	0.0611686	0.0586764	0.823285	0.14942	1	-0.280537	0.0611686	L-Acetylcarnitine
HMDB0000202	0.222176	0.90355	0.52456	0.979636	0.939048	1	-0.0296819	0.90355	Methylmalonic acid
HMDB0000207	2.73444	6.41384e-13	3.30905e-15	0.460351	2.57288e-11	4.80143e-12	-1.11919	6.41384e-13	Oleic acid
HMDB0000208	0.321456	0.715996	0.349715	0.877443	0.8265	1	-0.188623	0.715996	��-Ketoglutarate?
HMDB0000212	0.0815447	0.480601	0.894021	1.05439	0.647495	1	0.0764077	0.480601	N-Acetylgalactosamine
HMDB0000213	1.20264	0.0258871	0.0505595	1.63373	0.0782545	1	0.708169	0.0258871	myo-Inositol 1-phosphate
HMDB0000215	0.117199	0.11193	0.198766	1.23897	0.236751	1	0.309136	0.11193	N-Acetylglucosamine
HMDB0000220	1.82157	0.0679849	0.00133046	0.810248	0.161257	1	-0.303565	0.0679849	Palmitic acid
HMDB0000221	0.687567	0.836732	0.942272	1.09895	0.904187	1	0.136127	0.836732	NADPH
HMDB0000222	1.95797	0.00188844	4.66807e-06	0.683641	0.0101863	0.00677336	-0.548689	0.00188844	L-Palmitoylcarnitine
HMDB0000224	1.398	0.0112915	0.000187354	2.19925	0.0436907	0.27185	1.13701	0.0112915	O-Phosphocolamine
HMDB0000226	0.665006	0.292878	0.112038	1.16657	0.464952	1	0.222278	0.292878	Orotic acid
HMDB0000230	0.95496	0.0107503	0.128032	1.44111	0.0421585	1	0.527182	0.0107503	N-Acetylneuraminic acid
HMDB0000232	0.267603	0.981285	0.797167	1.00164	0.990846	1	0.00235998	0.981285	Quinolinic acid
HMDB0000234	1.1552	0.0653953	0.0105262	0.785512	0.156841	1	-0.348295	0.0653953	Testosterone
HMDB0000235	0.173303	0.405675	0.237954	0.78494	0.579691	1	-0.349345	0.405675	Thiamine
HMDB0000237	0.0770514	0.741725	0.862462	1.14723	0.848103	1	0.198159	0.741725	Propionic acid
HMDB0000238	0.488927	0.816984	0.260042	1.04613	0.895487	1	0.0650672	0.816984	Sepiapterin
HMDB0000239	0.272303	0.491102	0.614887	1.78473	0.65737	1	0.835709	0.491102	Pyridoxine
HMDB0000241	1.21576	0.0168959	0.000154425	7.15527	0.0572802	0.224071	2.83901	0.0168959	Protoporphyrin IX
HMDB0000243	0.478528	0.000137161	0.000451393	1.62051	0.000970831	0.654971	0.696448	0.000137161	Pyruvate
HMDB0000244	0.752317	0.128805	0.0786193	0.868295	0.261759	1	-0.203743	0.128805	Riboflavin
HMDB0000245	1.43861	0.000398754	3.42502e-05	0.545689	0.0025266	0.049697	-0.873849	0.000398754	Porphobilinogen
HMDB0000247	0.211411	0.884675	0.822197	0.987924	0.932217	1	-0.0175281	0.884675	Sorbitol
HMDB0000248	0.894771	0.000603809	0.000525604	0.497906	0.00374348	0.762651	-1.00606	0.000603809	Thyroxine
HMDB0000251	0.926883	0.0115095	0.00271321	2.53224	0.044355	1	1.34042	0.0115095	Taurine
HMDB0000252	1.4446	0.917529	0.136326	1.01396	0.948101	1	0.0200056	0.917529	Sphingosine
HMDB0000253	0.26482	0.901692	0.118312	0.956185	0.939048	1	-0.0646383	0.901692	Pregnenolone
HMDB0000254	0.598011	0.320514	0.132048	1.31235	0.489542	1	0.392155	0.320514	Succinic acid
HMDB0000259	0.00717356	0.799925	0.925861	0.925227	0.881238	1	-0.112121	0.799925	Serotonin
HMDB0000262	0.224996	0.865441	0.938825	0.97838	0.919293	1	-0.0315326	0.865441	Thymine
HMDB0000265	0.772418	0.0680146	0.0788835	1.63974	0.161257	1	0.71347	0.0680146	Liothyronine
HMDB0000267	1.01746	0.0233678	0.00211954	1.47234	0.0718935	1	0.558113	0.0233678	Pyroglutamic acid
HMDB0000269	0.800708	0.0798229	0.398832	1.36705	0.182112	1	0.451071	0.0798229	Sphinganine
HMDB0000271	0.0998984	0.713707	0.930132	1.07032	0.825534	1	0.0980367	0.713707	Sarcosine
HMDB0000272	0.283262	0.555829	0.0259459	1.0978	0.707998	1	0.134617	0.555829	O-Phosphoserine
HMDB0000273	0.560607	0.427632	0.327939	0.859203	0.597451	1	-0.218929	0.427632	Thymidine
HMDB0000277	1.65052	0.0790315	0.00399822	0.815042	0.180875	1	-0.295053	0.0790315	Sphingosine 1-phosphate
HMDB0000283	0.252222	0.58843	0.549851	1.59488	0.732886	1	0.673446	0.58843	D-Ribose
HMDB0000289	0.901508	0.0209362	0.000114789	2.79004	0.0661839	0.166558	1.48028	0.0209362	Uric acid
HMDB0000292	0.331642	0.896902	0.215724	0.982116	0.938288	1	-0.0260353	0.896902	Xanthine
HMDB0000296	1.00305	1.96746e-05	1.03548e-05	0.728152	0.000189059	0.0150248	-0.457688	1.96746e-05	Uridine
HMDB0000299	2.14013	4.42318e-10	1.22544e-10	0.416795	9.87389e-09	1.77812e-07	-1.26259	4.42318e-10	Xanthosine
HMDB0000300	0.51547	0.0084806	0.00299085	0.776894	0.0350313	1	-0.364211	0.0084806	Uracil
HMDB0000303	0.762143	0.0073098	0.00208767	0.735546	0.031195	1	-0.443113	0.0073098	Tryptamine
HMDB0000306	0.0805874	0.912879	0.239213	1.05608	0.944116	1	0.0787197	0.912879	Tyramine
HMDB0000309	0.91338	0.00893757	0.00532314	0.781013	0.0365308	1	-0.356582	0.00893757	3alpha,16beta-Dihydroxyandrostenone
HMDB0000313	0.557374	0.0177425	0.00178067	0.764075	0.0590466	1	-0.388213	0.0177425	16b-Hydroxyestrone
HMDB0000329	0.668713	0.732286	0.539469	1.05213	0.841288	1	0.0733115	0.732286	2-Phenylbutyric acid
HMDB0000331	1.16486	0.000176886	9.4905e-06	0.6012	0.00121641	0.0137707	-0.734084	0.000176886	3a,7b,12a-Trihydroxyoxocholanyl-Glycine
HMDB0000338	0.848055	0.0091384	0.00046061	0.788143	0.0371424	0.668345	-0.343471	0.0091384	2-Hydroxyestradiol
HMDB0000341	1.90257	7.59455e-08	3.11984e-08	0.644727	1.19779e-06	4.52688e-05	-0.63324	7.59455e-08	2-Octenedioic acid
HMDB0000343	0.34951	0.02695	0.094398	0.659807	0.0802967	1	-0.599884	0.02695	2-Hydroxyestrone
HMDB0000350	0.544666	0.569053	0.0339459	1.18396	0.721423	1	0.243621	0.569053	3-Hydroxysebacic acid
HMDB0000354	1.89122	4.97312e-12	5.13712e-12	0.654489	1.53532e-10	7.45396e-09	-0.61156	4.97312e-12	Methyl-3-hydroxybutyric acid
HMDB0000374	0.510172	0.96364	0.0143747	0.987338	0.980555	1	-0.0183836	0.96364	17-Hydroxyprogesterone
HMDB0000375	2.5217	8.85888e-16	5.25683e-27	0.142126	7.14124e-14	7.62766e-24	-2.81476	8.85888e-16	3-(3-Hydroxyphenyl)propionic acid
HMDB0000381	1.88254	1.19567e-06	7.02374e-08	0.2898	1.47027e-05	0.000101914	-1.78687	1.19567e-06	Allolithocholic acid
HMDB0000394	0.67923	0.860442	0.0887138	0.974015	0.917772	1	-0.0379843	0.860442	3-Hydroxytetradecanedioic acid
HMDB0000397	0.641259	0.509041	0.555444	1.32929	0.670862	1	0.410653	0.509041	2-Pyrocatechuic acid
HMDB0000403	1.48338	0.00448744	9.02802e-06	11.0244	0.0206707	0.0130997	3.46263	0.00448744	2-Hydroxyadenine
HMDB0000405	0.869986	0.0153875	0.00192428	0.760424	0.0540612	1	-0.395123	0.0153875	2-Methoxyestradiol
HMDB0000407	0.204213	0.163472	0.500388	0.724779	0.309253	1	-0.464386	0.163472	2-Hydroxy-3-methylbutyric acid
HMDB0000422	0.126105	0.502373	0.198118	1.24295	0.66631	1	0.313764	0.502373	2-Methylglutaric acid
HMDB0000425	1.23445	8.03582e-05	6.92708e-06	4.32959	0.00062688	0.0100512	2.11423	8.03582e-05	3-Deoxy-D-glycero-D-galacto-2-nonulosonic acid
HMDB0000426	0.818262	0.0970401	0.133517	0.926914	0.21272	1	-0.109492	0.0970401	Citramalic acid
HMDB0000434	0.404205	0.833291	0.147269	1.09061	0.904187	1	0.125131	0.833291	Homoveratric acid
HMDB0000446	0.251637	0.860098	0.787958	0.959693	0.917772	1	-0.0593555	0.860098	N-Alpha-acetyllysine
HMDB0000447	1.13731	0.0142905	0.000479425	0.542618	0.0512969	0.695646	-0.88199	0.0142905	7a,12a-Dihydroxy-3-oxo-4-cholenoic acid
HMDB0000448	0.122796	0.0593714	0.18075	1.38751	0.14676	1	0.4725	0.0593714	Adipic acid
HMDB0000450	0.380254	0.0180866	0.0191416	0.78102	0.05988	1	-0.356568	0.0180866	5-Hydroxylysine
HMDB0000462	1.37218	0.00163554	0.000237004	5.53562	0.00897801	0.343893	2.46874	0.00163554	Allantoin
HMDB0000466	1.38224	0.00317855	0.000264287	0.733054	0.0155813	0.383481	-0.448009	0.00317855	3-Methylindole
HMDB0000467	0.177485	0.528164	0.735486	1.12915	0.691042	1	0.17524	0.528164	Nutriacholic acid
HMDB0000468	0.486767	0.746784	0.253271	1.05935	0.851205	1	0.0831743	0.746784	Biopterin
HMDB0000472	1.14079	0.00362617	6.56165e-05	0.722614	0.0175972	0.0952095	-0.468704	0.00362617	5-Hydroxy-L-tryptophan
HMDB0000479	1.46926	0.0189335	5.02669e-05	0.670466	0.0619179	0.0729373	-0.576764	0.0189335	3-Methylhistidine
HMDB0000481	1.85944	1.09901e-06	1.17519e-09	3.90758	1.37471e-05	1.70521e-06	1.96628	1.09901e-06	Allopurinol riboside
HMDB0000489	0.0693131	0.198659	0.421774	1.16562	0.354127	1	0.221099	0.198659	Aspartylglycosamine
HMDB0000491	0.917271	0.0339266	0.0105263	0.783854	0.0952597	1	-0.351344	0.0339266	3-Methyl-2-oxovaleric acid
HMDB0000494	0.0875013	0.728508	0.62509	1.08832	0.837611	1	0.122101	0.728508	Stigmastanol
HMDB0000500	0.0793881	0.881897	0.74874	1.02023	0.931602	1	0.028895	0.881897	4-Hydroxybenzoic acid
HMDB0000501	1.44843	0.0111048	2.53239e-05	0.539552	0.0431987	0.0367449	-0.890167	0.0111048	7-Ketocholesterol
HMDB0000502	0.366809	0.649124	0.516558	1.14253	0.777943	1	0.192234	0.649124	3-Oxocholic acid
HMDB0000509	0.24897	0.763722	0.20398	0.964569	0.86062	1	-0.0520441	0.763722	Senecioic acid
HMDB0000511	1.64474	0.00147681	9.36956e-05	0.554216	0.00824174	0.135952	-0.85148	0.00147681	Capric acid
HMDB0000512	1.22899	0.189009	0.00232552	0.849136	0.343805	1	-0.235932	0.189009	N-Acetyl-L-phenylalanine
HMDB0000517	1.31851	1.07266e-11	1.04448e-10	0.617608	2.93665e-10	1.51555e-07	-0.695236	1.07266e-11	Arginine
HMDB0000518	0.831023	0.179212	0.0477468	0.73924	0.331917	1	-0.435886	0.179212	Chenodeoxycholic acid
HMDB0000532	0.994583	0.0662735	0.0471643	0.791797	0.158499	1	-0.336797	0.0662735	Acetylglycine
HMDB0000543	0.409101	0.0875658	0.0404236	0.806111	0.196077	1	-0.31095	0.0875658	Benzenebutanoic acid
HMDB0000555	0.391693	0.225226	0.311746	1.49172	0.38707	1	0.576981	0.225226	3-Methyladipic acid
HMDB0000560	0.735268	0.984593	0.0140581	0.996344	0.99118	1	-0.00528405	0.984593	Goshuyic acid
HMDB0000561	0.113247	0.330895	0.919871	6.8607	0.499095	1	2.77836	0.330895	beta-Carotene
HMDB0000562	1.07427	0.36206	0.0030061	0.887697	0.532809	1	-0.17186	0.36206	Creatinine
HMDB0000563	0.935539	0.000631301	0.00767045	0.50155	0.00386505	1	-0.995535	0.000631301	D-Phenyllactic acid
HMDB0000565	0.112076	0.484352	0.913729	1.17155	0.651339	1	0.228422	0.484352	Galactonic acid
HMDB0000567	1.1928	0.000465387	2.80251e-05	0.688977	0.00292327	0.0406645	-0.537473	0.000465387	Cinnamic acid
HMDB0000573	2.69081	1.68457e-12	4.87019e-15	0.464218	5.96173e-11	7.06664e-12	-1.10713	1.68457e-12	Elaidic acid
HMDB0000583	0.150994	0.0321687	0.701346	1.37283	0.091703	1	0.457158	0.0321687	Docosanamide
HMDB0000603	1.53546	4.1238e-06	3.84579e-06	0.598196	4.52025e-05	0.00558024	-0.74131	4.1238e-06	cis-4-Decenedioic acid
HMDB0000609	0.930459	0.00082948	0.00116626	1.54331	0.00489259	1	0.626025	0.00082948	DL-Dopa
HMDB0000613	2.1153	6.53322e-12	2.55304e-11	0.570085	1.89594e-10	3.70446e-08	-0.810751	6.53322e-12	Erythronic acid
HMDB0000617	0.264893	0.393502	0.725429	1.13276	0.567609	1	0.179843	0.393502	2-Furoic acid
HMDB0000618	1.24722	0.00638941	0.000486432	4.51158	0.0277576	0.705813	2.17363	0.00638941	D-Ribulose 5-phosphate
HMDB0000619	1.07402	0.787056	0.00732184	0.937482	0.87353	1	-0.0931367	0.787056	Cholic acid
HMDB0000620	0.0458556	0.549534	0.968254	1.25728	0.706013	1	0.330302	0.549534	Glutaconic acid
HMDB0000622	0.817078	0.0663053	0.0124599	0.838632	0.158499	1	-0.25389	0.0663053	Ethylmalonic acid
HMDB0000623	1.25677	0.492235	0.000574308	0.886721	0.657674	0.83332	-0.173447	0.492235	Dodecanedioic acid
HMDB0000625	0.0189462	0.619146	0.981749	1.08499	0.758022	1	0.117683	0.619146	Gluconic acid
HMDB0000626	0.358604	0.573439	0.331978	0.850477	0.72427	1	-0.233656	0.573439	Deoxycholic acid
HMDB0000628	0.174866	0.579488	0.297012	0.917164	0.725503	1	-0.124749	0.579488	Epitestosterone
HMDB0000630	0.998937	0.0283372	0.00150036	0.648092	0.0830077	1	-0.62573	0.0283372	Cytosine
HMDB0000631	1.1554	0.055215	0.00981543	0.728022	0.139512	1	-0.457946	0.055215	Deoxycholic acid glycine conjugate
HMDB0000634	1.04262	0.195389	0.000588485	0.787391	0.350878	0.853892	-0.344848	0.195389	Citraconic acid
HMDB0000635	0.995463	0.0287407	0.00812445	0.764844	0.0839088	1	-0.386763	0.0287407	Succinylacetone
HMDB0000637	1.13741	0.122279	0.00148791	0.777207	0.253052	1	-0.363629	0.122279	Chenodeoxycholic acid glycine conjugate
HMDB0000638	0.0787292	0.170289	0.0818767	1.35761	0.319237	1	0.441068	0.170289	Dodecanoic acid
HMDB0000639	0.108012	0.770354	0.941003	0.947236	0.86382	1	-0.0782041	0.770354	Galactaric acid
HMDB0000640	1.26801	0.00787095	0.000250831	2.81966	0.0329128	0.363956	1.49552	0.00787095	Levoglucosan
HMDB0000641	0.27064	0.732907	0.974237	1.03463	0.841336	1	0.0491112	0.732907	Glutamine
HMDB0000661	1.35663	0.000727349	0.000395529	0.759656	0.00439743	0.573912	-0.396583	0.000727349	Glutaric acid
HMDB0000665	1.93139	4.76895e-06	9.90183e-11	0.484936	5.12574e-05	1.43676e-07	-1.04413	4.76895e-06	2-Hydroxy-4-methylpentanoic acid
HMDB0000670	0.721123	0.0858758	0.00507873	0.569929	0.193487	1	-0.811147	0.0858758	Homoarginine
HMDB0000671	1.17425	0.000174911	0.000160334	0.666919	0.00121251	0.232645	-0.584417	0.000174911	Indolelactic acid
HMDB0000672	1.25072	0.105915	0.0531537	0.79139	0.227341	1	-0.33754	0.105915	Hexadecanedioic acid
HMDB0000673	0.622373	0.0958758	0.0655662	0.812591	0.211744	1	-0.299399	0.0958758	Linoleic acid
HMDB0000675	0.555433	0.0233864	0.0286004	0.572118	0.0718935	1	-0.805615	0.0233864	Iodine
HMDB0000679	0.345561	0.190329	0.555603	2.131	0.345209	1	1.09153	0.190329	Homocitrulline
HMDB0000684	0.0110909	0.863234	0.994631	1.0235	0.917772	1	0.0335133	0.863234	L-Kynurenine
HMDB0000687	0.524486	0.0125181	0.00236753	0.859427	0.0470546	1	-0.218552	0.0125181	L-Leucine
HMDB0000696	1.71117	1.33983e-09	1.08051e-08	0.584818	2.77728e-08	1.56782e-05	-0.773942	1.33983e-09	methionine
HMDB0000704	0.545878	0.501059	0.238545	1.17403	0.665175	1	0.23147	0.501059	Isoxanthopterin
HMDB0000706	2.47016	6.56076e-13	1.66704e-19	0.215517	2.57288e-11	2.41888e-16	-2.21413	6.56076e-13	L-Aspartyl-L-phenylalanine
HMDB0000714	0.30824	0.273464	0.443876	1.48818	0.443844	1	0.573548	0.273464	Hippuric acid
HMDB0000715	0.845797	0.490482	0.0471663	1.16106	0.657146	1	0.215438	0.490482	Kynurenic acid
HMDB0000716	0.0902543	0.0261413	0.0212123	0.746315	0.0784413	1	-0.422144	0.0261413	L-Pipecolic acid
HMDB0000719	0.699043	1.31865e-06	2.36726e-06	0.563907	1.60787e-05	0.0034349	-0.826471	1.31865e-06	Homoserine
HMDB0000721	0.607777	0.0125501	0.00487494	0.686913	0.0470546	1	-0.541801	0.0125501	Glycylproline
HMDB0000725	0.95212	0.0761617	0.0803154	1.22777	0.175972	1	0.296042	0.0761617	4-Hydroxyproline
HMDB0000729	0.205331	0.839501	0.401953	1.10926	0.904602	1	0.1496	0.839501	alpha-Hydroxyisobutyric acid
HMDB0000732	0.80969	0.28107	0.832681	0.811642	0.453035	1	-0.301085	0.28107	Hydroxykynurenine
HMDB0000734	0.157952	0.54881	0.162677	1.36571	0.706013	1	0.449651	0.54881	Indoleacrylic acid
HMDB0000736	0.714623	0.552482	0.312197	0.922998	0.707998	1	-0.115601	0.552482	Isobutyryl-L-carnitine
HMDB0000738	1.48587	7.6693e-05	7.83397e-05	0.703308	0.000601522	0.113671	-0.507772	7.6693e-05	Indole
HMDB0000740	1.71851	2.83693e-08	1.32682e-10	2.57647	4.84281e-07	1.92522e-07	1.36539	2.83693e-08	Lactulose
HMDB0000744	0.962871	0.0340341	0.000557105	0.64501	0.095335	0.80836	-0.632607	0.0340341	malate
HMDB0000750	0.051621	0.260155	0.654388	1.50034	0.425095	1	0.585289	0.260155	3-Hydroxymandelic acid
HMDB0000752	0.16315	0.933804	0.842143	0.988639	0.958917	1	-0.016485	0.933804	Methylglutaric acid
HMDB0000754	0.893926	0.304389	0.006976	0.804737	0.474223	1	-0.31341	0.304389	beta-Hydroxyisovaleric acid
HMDB0000755	1.82694	4.23448e-08	3.69022e-10	0.560836	7.14446e-07	5.3545e-07	-0.83435	4.23448e-08	4-Hydroxyphenyllactic acid
HMDB0000761	1.876	1.59113e-06	1.22447e-07	0.293092	1.90804e-05	0.000177671	-1.77058	1.59113e-06	Lithocholic acid
HMDB0000764	0.464104	0.207665	0.00568758	0.840535	0.364796	1	-0.250621	0.207665	Hydrocinnamic acid
HMDB0000765	0.382082	0.190246	0.34416	1.18521	0.345209	1	0.245146	0.190246	Mannitol
HMDB0000766	0.853394	0.925528	0.423871	1.01309	0.95244	1	0.0187602	0.925528	N-Acetyl-L-alanine
HMDB0000767	1.00959	1.7377e-05	9.3728e-06	0.725759	0.000169221	0.0135999	-0.462437	1.7377e-05	Pseudouridine
HMDB0000782	1.95893	8.82551e-08	7.55882e-20	0.117337	1.37697e-06	1.09678e-16	-3.09127	8.82551e-08	Octadecanedioic acid
HMDB0000783	1.07442	0.011535	0.00224367	0.812132	0.044355	1	-0.300214	0.011535	2-Propanamidoacetic acid
HMDB0000784	0.31208	0.00315455	0.0390781	0.683914	0.0155161	1	-0.548114	0.00315455	Azelaic acid
HMDB0000788	0.184216	0.575576	0.502223	0.900882	0.725503	1	-0.150589	0.575576	Orotidine
HMDB0000792	0.580607	0.0370099	0.0905287	0.730491	0.102288	1	-0.453061	0.0370099	Sebacic acid
HMDB0000795	0.460783	0.745484	0.473316	1.10296	0.850392	1	0.141383	0.745484	Pristanic acid
HMDB0000801	2.01332	3.46897e-05	3.95559e-08	0.4853	0.000308802	5.73956e-05	-1.04305	3.46897e-05	Phytanic acid
HMDB0000802	0.204872	0.954601	0.6815	1.01133	0.974754	1	0.0162527	0.954601	Pterin
HMDB0000806	0.390086	0.152454	0.445028	0.676612	0.295342	1	-0.563599	0.152454	Myristic acid
HMDB0000807	1.06997	0.820254	0.202599	0.910851	0.897578	1	-0.134713	0.820254	3-Phosphoglyceric acid
HMDB0000812	0.523685	0.404814	0.125905	1.23201	0.579276	1	0.301018	0.404814	N-Acetyl-L-aspartic acid
HMDB0000816	0.196902	0.309619	0.250742	0.826105	0.479975	1	-0.275602	0.309619	Phosphoglycolic acid
HMDB0000821	0.2223	0.608562	0.571962	1.06381	0.747691	1	0.0892412	0.608562	Phenylacetylglycine
HMDB0000825	0.49426	0.146649	0.00838675	0.75439	0.287551	1	-0.406617	0.146649	3'-Sialyllactose
HMDB0000826	0.326322	0.496407	0.82756	0.79369	0.66142	1	-0.333352	0.496407	Pentadecanoic acid
HMDB0000827	1.89933	6.81214e-05	2.70268e-06	0.66925	0.000540132	0.00392159	-0.579382	6.81214e-05	Stearic acid
HMDB0000833	0.656352	0.0587235	0.0377697	1.98112	0.145654	1	0.986319	0.0587235	N-Glycolylneuraminic acid
HMDB0000840	0.872529	0.00124421	0.00587627	0.751862	0.00713576	1	-0.41146	0.00124421	Salicyluric acid
HMDB0000842	0.0638963	0.973889	0.291662	1.00754	0.98681	1	0.010839	0.973889	Quinaldic acid
HMDB0000845	0.354772	0.835225	0.317649	0.937475	0.904187	1	-0.0931478	0.835225	Neopterin
HMDB0000849	0.033591	0.075851	0.224327	1.18502	0.175534	1	0.244906	0.075851	Rhamnose
HMDB0000856	0.189322	0.513088	0.962436	1.19988	0.674358	1	0.262887	0.513088	N-alpha-Acetyl-L-citrulline
HMDB0000857	0.0293779	0.420087	0.848452	1.07549	0.591001	1	0.104999	0.420087	Pimelic acid
HMDB0000866	0.285252	0.658157	0.262803	1.07227	0.786643	1	0.100662	0.658157	N-Acetyl-L-tyrosine
HMDB0000870	1.93191	1.41786e-05	1.28551e-08	0.483237	0.000140912	1.86528e-05	-1.0492	1.41786e-05	Histamine
HMDB0000872	1.35737	0.210364	0.000489337	0.821098	0.367711	0.710027	-0.284374	0.210364	Tetradecanedioic acid
HMDB0000873	0.530434	0.0283748	0.413928	2.24327	0.0830077	1	1.1656	0.0283748	4-Methylcatechol
HMDB0000878	0.591663	0.684389	0.138688	0.906004	0.8067	1	-0.14241	0.684389	Ergosterol
HMDB0000881	0.515057	0.227208	0.744256	4.16804	0.389231	1	2.05937	0.227208	Xanthurenic acid
HMDB0000883	0.0137576	0.759759	0.461694	0.968797	0.859245	1	-0.0457331	0.759759	L-Valine
HMDB0000884	0.250339	0.15229	0.599775	0.785583	0.295342	1	-0.348164	0.15229	Ribothymidine
HMDB0000888	0.6385	0.0608652	0.110808	0.833943	0.14893	1	-0.26198	0.0608652	Undecanedioic acid
HMDB0000892	0.442435	0.625833	0.120131	1.12133	0.763737	1	0.165209	0.625833	Valeric acid
HMDB0000893	0.51589	0.026085	0.00481586	0.730779	0.0784413	1	-0.452493	0.026085	Suberic acid
HMDB0000895	1.16992	0.0124626	0.0195951	2.34331	0.0470546	1	1.22855	0.0124626	Acetylcholine
HMDB0000896	0.327869	0.0970508	0.0501018	0.693663	0.21272	1	-0.527693	0.0970508	Taurodeoxycholic acid
HMDB0000897	0.18573	0.515009	0.551099	0.959062	0.676269	1	-0.0603041	0.515009	7-Methylguanine
HMDB0000902	0.751489	0.0121527	0.0224896	0.482653	0.0462823	1	-1.05094	0.0121527	nicotinamide adenine dinucleotide
HMDB0000903	0.603802	0.0617714	0.0115453	0.654083	0.150232	1	-0.612454	0.0617714	Tetrahydrocortisone
HMDB0000905	0.425453	0.0704963	0.216534	3.48072	0.166055	1	1.79939	0.0704963	Deoxyadenosine monophosphate
HMDB0000907	0.74989	0.210817	0.057606	0.869888	0.367711	1	-0.201098	0.210817	Sulfolithocholic acid
HMDB0000910	0.948526	0.0550904	0.0416536	0.574283	0.139512	1	-0.800166	0.0550904	Tridecanoic acid
HMDB0000929	2.90277	8.16173e-14	2.29225e-15	0.365212	4.22952e-12	3.32606e-12	-1.45319	8.16173e-14	L-Tryptophan
HMDB0000933	0.321343	0.000629695	0.000101697	0.549056	0.00386505	0.147562	-0.864976	0.000629695	Traumatic acid
HMDB0000939	0.127015	0.348438	0.667734	1.09315	0.51908	1	0.128487	0.348438	S-adenosylhomocysteine
HMDB0000942	0.226667	0.647404	0.909359	1.3078	0.777943	1	0.387147	0.647404	Tetrahydroneopterin
HMDB0000943	0.0348772	0.0137164	0.14652	1.28899	0.0496323	1	0.366242	0.0137164	Threonic acid
HMDB0000944	1.84163	0.00149184	1.12979e-05	0.573587	0.00826206	0.0163933	-0.801916	0.00149184	Behenic acid
HMDB0000951	0.652993	0.276433	0.0857293	0.773737	0.447662	1	-0.370085	0.276433	Taurochenodesoxycholic acid
HMDB0000957	0.347026	0.51109	0.823945	1.29275	0.67295	1	0.37044	0.51109	Pyrocatechol
HMDB0000965	0.230998	0.521722	0.623694	0.863274	0.684466	1	-0.21211	0.521722	Hypotaurine
HMDB0000969	1.01961	0.284744	0.00345504	0.854316	0.455528	1	-0.227158	0.284744	1,25-Dihydroxyvitamin D3-26,23-lactone
HMDB0000982	1.96674	0.000239049	3.33811e-09	0.571245	0.0015911	4.8436e-06	-0.807818	0.000239049	5-Methylcytidine
HMDB0000985	1.1269	0.000356145	0.000134783	0.680223	0.00228657	0.19557	-0.55592	0.000356145	Dihydrolipoamide
HMDB0000988	1.47404	0.150676	0.00199717	0.781123	0.293464	1	-0.356378	0.150676	S-Adenosylmethioninamine
HMDB0000996	0.305083	0.161255	0.212572	1.1881	0.307189	1	0.248658	0.161255	3-Sulfinoalanine
HMDB0000999	0.220071	0.903765	0.235678	0.975894	0.939048	1	-0.0352033	0.903765	Phosphoribosylformylglycinamidine
HMDB0001003	1.31614	0.022054	5.35273e-05	2.32766	0.0688178	0.0776682	1.21888	0.022054	Adenosine phosphosulfate
HMDB0001005	1.98255	3.12063e-19	7.14642e-17	0.311168	3.77336e-17	1.03695e-13	-1.68423	3.12063e-19	(S)-Ureidoglycolic acid
HMDB0001008	1.16719	0.00439484	1.88786e-05	0.641519	0.0203735	0.0273928	-0.640435	0.00439484	Biliverdin
HMDB0001020	0.599165	0.760593	0.0593992	1.09093	0.859517	1	0.125554	0.760593	N,N-Dimethylaniline
HMDB0001043	2.01009	0.153785	0.000499277	0.842709	0.296924	0.72445	-0.246894	0.153785	Arachidonic acid
HMDB0001049	0.841576	0.31418	0.964574	1.16093	0.483944	1	0.21528	0.31418	gamma-Glutamylcysteine
HMDB0001051	1.37598	6.12373e-05	0.000122149	1.38568	0.000492701	0.177238	0.470598	6.12373e-05	Glyceraldehyde
HMDB0001065	2.0844	5.18476e-15	2.90758e-15	0.643925	3.50209e-13	4.2189e-12	-0.635035	5.18476e-15	2-Hydroxyphenethylamine
HMDB0001081	1.12445	0.416664	0.0660431	0.907895	0.590962	1	-0.139402	0.416664	(N-acetylneuraminosyl(a2-6)lactosamine)
HMDB0001101	0.101504	0.24486	0.593101	1.30149	0.410267	1	0.380165	0.24486	p-Anisic acid
HMDB0001107	1.33407	0.000772796	7.65968e-05	0.72203	0.0045956	0.111142	-0.46987	0.000772796	7-Methylguanosine
HMDB0001125	0.129695	0.210845	0.293288	1.85038	0.367711	1	0.887822	0.210845	Inositol cyclic phosphate
HMDB0001129	0.227805	0.748649	0.949572	1.02737	0.851324	1	0.0389559	0.748649	N-Acetylmannosamine
HMDB0001138	0.408821	0.406303	0.619515	1.10774	0.579691	1	0.147626	0.406303	N-Acetylglutamic acid
HMDB0001139	0.78518	0.476317	0.351067	0.921625	0.64232	1	-0.117749	0.476317	Prostaglandin F2a
HMDB0001149	0.277515	0.966339	0.667376	0.969063	0.981904	1	-0.0453377	0.966339	5-Aminolevulinic acid
HMDB0001161	1.13198	0.0167304	0.0525144	2.09146	0.0571196	1	1.06451	0.0167304	4-Trimethylammoniobutanoic acid
HMDB0001169	0.846766	0.888061	0.251042	0.984491	0.932583	1	-0.0225508	0.888061	4-Aminophenol
HMDB0001173	1.10076	0.162391	0.165336	0.86531	0.308012	1	-0.208712	0.162391	5'-Methylthioadenosine
HMDB0001178	1.13783	0.830726	0.0368191	0.92971	0.902909	1	-0.105148	0.830726	Adenosine diphosphate ribose
HMDB0001181	0.542508	0.8603	0.191165	0.958906	0.917772	1	-0.060538	0.8603	4a-Carboxy-4b-methyl-5a-cholesta-8,24-dien-3b-ol
HMDB0001190	2.87468	6.6733e-14	1.09291e-14	0.351663	3.72422e-12	1.58581e-11	-1.50774	6.6733e-14	Indoleacetaldehyde
HMDB0001202	0.395098	0.950943	0.854549	1.02549	0.973084	1	0.0363067	0.950943	2-Deoxycytidine-5-monophosphoric acid
HMDB0001206	0.102781	0.474605	0.842005	0.732931	0.641203	1	-0.448251	0.474605	acetyl-CoA
HMDB0001218	0.489922	0.420094	0.0799962	0.887665	0.591001	1	-0.171912	0.420094	Coumarin
HMDB0001220	1.07308	0.000175483	4.32549e-05	0.746794	0.00121251	0.0627628	-0.421217	0.000175483	Prostaglandin E2
HMDB0001232	0.376782	0.0552856	0.00399628	1.17462	0.139512	1	0.232197	0.0552856	4-Nitrophenol
HMDB0001248	0.50532	0.20575	0.464976	1.20262	0.363192	1	0.266179	0.20575	flavin adenine dinucleotide
HMDB0001250	0.764737	2.97991e-10	7.24681e-09	0.50873	7.08828e-09	1.05151e-05	-0.975028	2.97991e-10	N-Acetylarylamine
HMDB0001254	0.73967	0.0928553	0.0754734	0.886873	0.205386	1	-0.173201	0.0928553	Glucosamine 6-phosphate
HMDB0001256	1.23809	0.388484	0.0401614	1.15346	0.56369	1	0.205967	0.388484	Spermine
HMDB0001257	1.02832	0.258073	0.0655662	0.799489	0.423122	1	-0.322849	0.258073	Spermidine
HMDB0001261	1.88717	0.000347744	3.47088e-07	5.03959	0.00225258	0.000503625	2.33331	0.000347744	Coproporphyrinogen III
HMDB0001264	0.263852	0.181884	0.489966	1.9553	0.334915	1	0.967388	0.181884	Dehydroascorbic acid
HMDB0001308	0.173957	0.0624526	0.615715	1.44737	0.151536	1	0.533438	0.0624526	5'-Phosphoribosyl-N-formylglycinamide
HMDB0001314	0.0816852	0.508321	0.199991	1.36065	0.670862	1	0.444294	0.508321	cGMP
HMDB0001319	0.169333	0.863377	0.833253	0.972896	0.917772	1	-0.0396431	0.863377	Pyridoxine 5'-phosphate
HMDB0001341	0.788925	0.129045	0.248801	0.742252	0.261881	1	-0.43002	0.129045	ADP
HMDB0001342	0.573062	0.238501	0.183203	1.17201	0.403307	1	0.228981	0.238501	Thymidine 5'-triphosphate
HMDB0001343	0.765814	0.228256	0.0122541	0.128467	0.390566	1	-2.96054	0.228256	Mevalonic acid-5P
HMDB0001366	0.271226	0.433985	0.570852	1.16816	0.60202	1	0.224243	0.433985	Purine
HMDB0001383	1.51831	0.182853	0.00622497	0.837234	0.335848	1	-0.256297	0.182853	Sphinganine 1-phosphate
HMDB0001389	0.281492	0.207653	0.0416185	0.851986	0.364796	1	-0.231098	0.207653	Melatonin
HMDB0001392	0.520802	0.223348	0.00838666	0.849335	0.385807	1	-0.235594	0.223348	p-Aminobenzoic acid
HMDB0001396	0.113664	0.390811	0.46142	0.746964	0.566501	1	-0.42089	0.390811	methyl-THF
HMDB0001401	1.20077	0.0261651	0.0515196	1.6332	0.0784413	1	0.707701	0.0261651	Glucose 6-phosphate
HMDB0001406	0.027207	0.241437	0.53852	1.17769	0.405938	1	0.235964	0.241437	Niacinamide
HMDB0001411	0.093957	0.503447	0.052353	0.860696	0.666515	1	-0.216424	0.503447	Cotinine N-oxide
HMDB0001414	0.115769	0.419623	0.854981	1.66737	0.591001	1	0.737576	0.419623	Putrescine
HMDB0001431	0.133798	0.428221	0.224625	0.746852	0.597451	1	-0.421105	0.428221	Pyridoxamine
HMDB0001432	1.45962	0.00108945	3.71772e-05	0.501449	0.00632019	0.0539441	-0.995824	0.00108945	Agmatine Sulfate
HMDB0001451	0.267958	0.0597094	0.130715	1.21563	0.147344	1	0.281702	0.0597094	(R)-lipoic acid
HMDB0001476	0.8125	0.00129484	0.000174758	0.782724	0.00739486	0.253574	-0.353424	0.00129484	3-Hydroxyanthranilic acid
HMDB0001488	0.309726	0.637247	0.0912644	1.0341	0.77118	1	0.0483766	0.637247	Nicotinic acid
HMDB0001490	2.11722	1.27138e-07	9.28326e-10	0.486972	1.90182e-06	1.347e-06	-1.03809	1.27138e-07	Vanylglycol
HMDB0001492	0.385518	0.535416	0.395166	0.887701	0.698013	1	-0.171854	0.535416	gamma-Tocopherol
HMDB0001496	0.000456078	0.252342	0.931392	98.9338	0.418751	1	6.62839	0.252342	5-Cholesten-3-beta-7-alpha-diol
HMDB0001510	2.48238	1.5422e-21	1.01457e-19	0.237793	2.0343e-19	1.47214e-16	-2.07222	1.5422e-21	Bupropion
HMDB0001518	0.547534	0.0393624	0.018463	0.793426	0.106723	1	-0.333833	0.0393624	alpha-CEHC
HMDB0001525	0.314745	0.283099	0.301707	1.54473	0.454797	1	0.627354	0.283099	Imidazole
HMDB0001538	0.60838	0.632425	0.651731	1.19862	0.767265	1	0.261377	0.632425	3-Pyridylacetic acid
HMDB0001542	0.649712	0.00288999	0.145497	1.78187	0.0143609	1	0.833394	0.00288999	N-Acetyllactosamine
HMDB0001544	0.0123069	0.230989	0.785061	0.723172	0.393848	1	-0.46759	0.230989	m-Chlorobenzoic acid
HMDB0001547	0.751394	0.283611	0.029564	0.806563	0.454797	1	-0.310141	0.283611	Corticosterone
HMDB0001550	0.0338662	0.953545	0.225625	0.973286	0.974362	1	-0.0390645	0.953545	S-Formylglutathione
HMDB0001563	1.20545	0.00326754	0.00113361	0.771016	0.0159636	1	-0.375167	0.00326754	1-Methylguanosine
HMDB0001565	0.752238	0.0694703	0.0293902	1.80899	0.164062	1	0.855188	0.0694703	Phosphorylcholine
HMDB0001587	0.0917999	0.241265	0.627143	10.9116	0.405938	1	3.44779	0.241265	Phenylglyoxylic acid
HMDB0001624	0.200038	0.335182	0.201557	1.56055	0.504512	1	0.642052	0.335182	2-Hydroxycaproic acid
HMDB0001830	0.184507	0.40345	0.476576	0.846	0.577893	1	-0.241271	0.40345	Progesterone
HMDB0001844	0.297471	0.129702	0.447053	1.47884	0.26248	1	0.564466	0.129702	Methylsuccinic acid
HMDB0001852	0.758856	0.162799	0.122397	0.863707	0.308382	1	-0.211386	0.162799	All-trans-retinoic acid
HMDB0001856	0.57896	0.810262	0.0214102	0.95255	0.889326	1	-0.0701336	0.810262	Protocatechuic acid
HMDB0001857	0.191321	0.766076	0.851624	1.09323	0.86102	1	0.12859	0.766076	1,3-Dimethyluric acid
HMDB0001858	1.03428	0.23876	0.0541511	0.891337	0.403307	1	-0.165957	0.23876	p-Cresol
HMDB0001859	1.0884	0.191538	0.0129414	0.883414	0.346535	1	-0.178838	0.191538	Acetaminophen
HMDB0001867	0.640374	4.00129e-05	4.49324e-06	0.500606	0.000341522	0.00651969	-0.998252	4.00129e-05	4-Aminohippuric acid
HMDB0001868	0.528249	0.623131	0.211981	0.83875	0.76108	1	-0.253687	0.623131	5-Methoxysalicylic acid
HMDB0001870	0.968277	0.82956	0.216223	0.975883	0.902909	1	-0.0352203	0.82956	Benzoic acid
HMDB0001886	1.13924	0.0290835	0.00108106	0.660313	0.0845696	1	-0.598778	0.0290835	3-Methylxanthine
HMDB0001889	0.0781872	0.488188	0.391352	1.17326	0.655753	1	0.230522	0.488188	Theophylline
HMDB0001892	0.370907	0.665502	0.844127	0.930916	0.792811	1	-0.103277	0.665502	Menadione
HMDB0001895	0.632171	0.279787	0.0209945	1.42166	0.452588	1	0.507572	0.279787	Salicylic acid
HMDB0001896	0.502189	0.484341	0.0404232	0.922457	0.651339	1	-0.116446	0.484341	5-Methoxytryptophol
HMDB0001906	0.817432	0.990918	0.180602	1.00207	0.995722	1	0.00298146	0.990918	2-Aminoisobutyric acid
HMDB0001908	0.566446	0.416393	0.16289	0.933341	0.590962	1	-0.0995239	0.416393	19-Hydroxy-PGE2
HMDB0001920	0.122045	0.701236	0.842036	0.899403	0.818578	1	-0.15296	0.701236	Dextromethorphan
HMDB0001923	0.23461	0.437108	0.695881	2.15592	0.604064	1	1.1083	0.437108	Naproxen
HMDB0001924	0.642285	0.0910241	0.0176713	0.811946	0.201951	1	-0.300544	0.0910241	Atenolol
HMDB0001925	0.143706	0.714021	0.644321	1.06132	0.825534	1	0.0858649	0.714021	Ibuprofen
HMDB0001926	0.21551	0.19765	0.0781658	0.839428	0.353626	1	-0.252521	0.19765	17a-Ethynylestradiol
HMDB0001927	0.0266708	0.884417	0.998466	1.0892	0.932217	1	0.12327	0.884417	Diphenhydramine
HMDB0001930	1.03996	0.0169538	0.0221982	2.18992	0.0573003	1	1.13088	0.0169538	Ranitidine
HMDB0001937	1.59539	0.00258411	4.97779e-06	0.563191	0.0130951	0.00722277	-0.828305	0.00258411	Salbutamol
HMDB0001939	1.17692	0.4119	0.00550264	0.875252	0.585948	1	-0.192229	0.4119	Medroxyprogesterone
HMDB0001940	0.197435	0.561646	0.662079	0.817799	0.713616	1	-0.290182	0.561646	Triamterene
HMDB0001944	0.135043	0.0832224	0.182055	3.74891	0.188681	1	1.90647	0.0832224	Chlorpheniramine
HMDB0001955	0.552545	0.680179	0.307097	1.04238	0.804352	1	0.0598761	0.680179	3-Phenylbutyric Acid
HMDB0001973	0.0918013	0.857954	0.979576	1.06912	0.917772	1	0.0964278	0.857954	9-Methyluric acid
HMDB0001976	1.81046	0.186594	0.00627653	0.819161	0.340563	1	-0.28778	0.186594	Docosapentaenoic acid (22n-6)
HMDB0001982	0.100696	0.299613	0.26689	0.705218	0.471317	1	-0.50386	0.299613	3,7-Dimethyluric acid
HMDB0001999	1.89676	0.000355996	5.1071e-06	0.580342	0.00228657	0.00741041	-0.785025	0.000355996	Eicosapentaenoic acid
HMDB0002005	1.61209	0.001924	3.69876e-06	0.513859	0.0103016	0.0053669	-0.960556	0.001924	Methioninesulfoxide
HMDB0002022	0.514477	8.90511e-05	0.0090986	0.332606	0.000683668	1	-1.58811	8.90511e-05	Glycineamideribotide
HMDB0002035	0.972382	0.43648	0.0199153	0.876198	0.604064	1	-0.190671	0.43648	4-Hydroxycinnamic acid
HMDB0002040	0.534044	0.3363	0.29327	0.873064	0.50567	1	-0.19584	0.3363	4-Methoxycinnamic acid
HMDB0002043	0.96081	0.0201462	0.00865607	0.790425	0.0643878	1	-0.3393	0.0201462	5-Phenylvaleric acid
HMDB0002044	0.215142	0.0606967	0.733649	1.98384	0.148904	1	0.988293	0.0606967	8-Hydroxyguanosine
HMDB0002059	1.4354	0.000102178	1.32725e-06	0.491568	0.000750364	0.00192583	-1.02454	0.000102178	12-Hydroxydodecanoic acid
HMDB0002068	2.3083	2.41482e-05	7.80647e-09	0.45574	0.000227526	1.13272e-05	-1.13372	2.41482e-05	Erucic acid
HMDB0002072	0.0762262	0.443549	0.976326	1.14277	0.608308	1	0.19253	0.443549	4-Methoxyphenylacetic acid
HMDB0002080	0.929961	0.00336914	0.0020319	0.403923	0.0164047	1	-1.30785	0.00336914	Petroselinic acid
HMDB0002085	0.00434461	0.853177	0.334625	1.08423	0.915084	1	0.11667	0.853177	Syringic acid
HMDB0002088	0.164588	0.352392	0.977451	1.26831	0.523358	1	0.342913	0.352392	N-Oleoylethanolamine
HMDB0002089	1.52848	2.71515e-08	3.44901e-09	0.369261	4.6901e-07	5.00452e-06	-1.43729	2.71515e-08	N-Ribosylhistidine
HMDB0002092	0.243368	0.601919	0.582071	1.08511	0.742043	1	0.117835	0.601919	Itaconic acid
HMDB0002096	0.980377	0.00735264	0.0175472	0.757303	0.031195	1	-0.401058	0.00735264	3-Indolebutyric acid
HMDB0002097	0.746096	0.568685	0.0219282	1.15592	0.721423	1	0.209038	0.568685	4-Ethylbenzoic acid
HMDB0002107	0.270011	0.259732	0.0384196	1.28807	0.424883	1	0.365208	0.259732	Phthalic acid
HMDB0002117	1.55903	0.0152478	9.82466e-09	0.650528	0.0537004	1.42556e-05	-0.620317	0.0152478	Oleamide
HMDB0002121	0.735693	0.261968	0.0696905	0.833799	0.427577	1	-0.262228	0.261968	Carnosol
HMDB0002124	0.0103084	0.98449	0.467381	1.00698	0.99118	1	0.0100324	0.98449	Apigenin
HMDB0002128	0.245196	0.307863	0.24118	0.896358	0.477764	1	-0.157854	0.307863	2,4-Diamino-6-hydroxypyrimidine
HMDB0002144	0.0530085	0.393047	0.658114	0.874581	0.567609	1	-0.193337	0.393047	1,3-Dimethyluracil
HMDB0002156	0.94503	0.0412106	0.000764946	0.678676	0.111338	1	-0.559205	0.0412106	3a,20b-Pregnanediol
HMDB0002169	0.986501	0.0649158	0.231367	1.60791	0.156207	1	0.685187	0.0649158	S-(2-carboxypropyl)-Cysteamine
HMDB0002183	2.27662	5.57337e-08	6.92524e-11	0.544991	9.08647e-07	1.00485e-07	-0.875695	5.57337e-08	Docosahexaenoic acid
HMDB0002184	0.244554	0.20225	0.10842	1.08468	0.359638	1	0.117263	0.20225	L-threo-3-Phenylserine
HMDB0002190	2.26614	3.67582e-05	9.61112e-07	0.574192	0.000319378	0.00139457	-0.800396	3.67582e-05	5,6-Epoxy-8,11,14-eicosatrienoic acid
HMDB0002193	0.911069	0.788529	0.0606326	1.0953	0.874068	1	0.131329	0.788529	E,e-Carotene-3,3'-dione
HMDB0002209	0.0753868	0.603753	0.359633	0.762541	0.743673	1	-0.391113	0.603753	Equol
HMDB0002210	0.115794	0.442247	0.520961	0.923951	0.607096	1	-0.114112	0.442247	2-Phenylglycine
HMDB0002212	2.09727	4.49997e-05	1.22955e-08	0.477518	0.000375256	1.78408e-05	-1.06637	4.49997e-05	Arachidic acid
HMDB0002214	0.629583	0.997652	0.167789	1.00045	0.997652	1	0.000651997	0.997652	Cuminaldehyde
HMDB0002224	0.451608	0.782882	0.290822	1.04182	0.871136	1	0.0591127	0.782882	5-Methyldeoxycytidine
HMDB0002226	1.92921	0.204705	0.00150152	0.839549	0.361787	1	-0.252313	0.204705	Docosatetraenoic acid
HMDB0002227	0.324489	0.704669	0.747746	1.04756	0.819948	1	0.0670362	0.704669	Capsaicin
HMDB0002231	2.34822	1.29653e-05	7.97327e-09	0.550014	0.000129742	1.15692e-05	-0.862459	1.29653e-05	11Z-Eicosenoic acid
HMDB0002238	0.876043	0.110473	0.0514697	1.37686	0.234583	1	0.461382	0.110473	L-Homocysteine sulfonic acid
HMDB0002243	0.0906843	0.900986	0.333082	1.01461	0.939048	1	0.0209276	0.900986	Picolinic acid
HMDB0002275	0.0314887	0.581823	0.836844	0.854283	0.725503	1	-0.227214	0.581823	7,8-Dihydroneopterin
HMDB0002277	0.679965	0.136662	0.0425741	0.816479	0.272332	1	-0.292513	0.136662	2,3-Dinor-6-keto-prostaglandin F1 a
HMDB0002285	1.1818	0.971468	0.000634187	1.00615	0.985735	0.920206	0.00884447	0.971468	2-Indolecarboxylic acid
HMDB0002302	0.681906	0.0491078	0.0263043	0.795786	0.126789	1	-0.329547	0.0491078	3-Indolepropionic acid
HMDB0002304	0.911463	0.0192302	0.0205676	0.480794	0.0624228	1	-1.05651	0.0192302	Leukotriene B4 ethanolamide
HMDB0002318	0.15874	0.00662917	0.00720438	0.610699	0.0286277	1	-0.711467	0.00662917	Capsianoside I
HMDB0002327	1.4723	0.0743619	0.0305853	0.846269	0.173193	1	-0.240812	0.0743619	1,11-Undecanedicarboxylic acid
HMDB0002341	1.08564	2.58987e-06	2.92434e-06	0.731437	2.95898e-05	0.00424322	-0.451195	2.58987e-06	8-iso-15-keto-PGE2
HMDB0002354	0.631956	0.00402033	0.00177263	0.783816	0.0190016	1	-0.351413	0.00402033	Hawkinsin
HMDB0002358	0.761208	0.304601	0.0210128	0.801862	0.474223	1	-0.318575	0.304601	Carnosic acid
HMDB0002359	1.43159	1.67221e-08	4.77324e-10	0.538543	3.11073e-07	6.92597e-07	-0.892867	1.67221e-08	Phenylpropiolic acid
HMDB0002361	0.389251	0.821318	0.416913	1.07098	0.898065	1	0.0989318	0.821318	Pentacosanoic acid
HMDB0002368	1.85233	0.0272106	5.84246e-05	0.64704	0.0809069	0.0847741	-0.628074	0.0272106	Nervonic acid
HMDB0002377	0.333391	0.922593	0.934557	1.01112	0.950768	1	0.0159498	0.922593	Urothion
HMDB0002385	0.462835	0.687378	0.226271	1.12528	0.80891	1	0.170287	0.687378	Celastrol
HMDB0002392	1.63242	0.4385	0.000149275	0.81818	0.604667	0.216598	-0.28951	0.4385	Maslinic acid
HMDB0002393	0.536101	0.012736	0.00362048	0.69521	0.0473845	1	-0.524479	0.012736	N-Methyl-D-aspartic acid
HMDB0002409	0.393038	0.157409	0.0101259	0.827943	0.301717	1	-0.272397	0.157409	N-[(3a,5b,7b)-7-hydroxy-24-oxo-3-(sulfooxy)cholan-24-yl]-Glycine
HMDB0002428	0.248463	0.112928	0.737661	3.03575	0.238513	1	1.60205	0.112928	Terephthalic acid
HMDB0002511	0.542382	0.157865	0.744501	1.5817	0.302192	1	0.661475	0.157865	3,4,5-Trimethoxycinnamic acid
HMDB0002522	1.02498	0.0101458	0.00199543	0.747617	0.0403332	1	-0.419628	0.0101458	Chenodeoxycholic acid sulfate
HMDB0002577	0.906582	0.00417368	0.00653748	0.619431	0.0195987	1	-0.690984	0.00417368	Cholic acid glucuronide
HMDB0002656	1.06183	0.253386	0.0187323	0.852966	0.418751	1	-0.22944	0.253386	Prostaglandin A1
HMDB0002658	0.898478	0.0108822	0.00806	0.81883	0.0425609	1	-0.288365	0.0108822	6-Hydroxynicotinic acid
HMDB0002670	0.185846	0.647911	0.66764	0.697287	0.777943	1	-0.520175	0.647911	Naringenin
HMDB0002685	0.94677	0.256917	0.180603	0.865059	0.421704	1	-0.209129	0.256917	Prostaglandin F1a
HMDB0002712	0.361688	0.159704	0.329194	1.21735	0.305309	1	0.283747	0.159704	1,5-Anhydrosorbitol
HMDB0002741	0.457812	0.120072	0.141392	0.569474	0.250322	1	-0.812298	0.120072	Fucoxanthin
HMDB0002746	0.577659	0.871665	0.253356	1.05175	0.924551	1	0.0727984	0.871665	cis-5,6-Dihydro-5,6-dihydroxy-carotene
HMDB0002757	0.471179	0.673741	0.857651	1.05819	0.799345	1	0.0816012	0.673741	Cysteic acid
HMDB0002780	1.68662	0.0157864	1.68544e-05	0.408172	0.0548969	0.0244558	-1.29275	0.0157864	Catechin
HMDB0002802	0.325717	0.681771	0.460056	0.941122	0.804923	1	-0.0875471	0.681771	Cortisone
HMDB0002825	0.230013	0.493479	0.53681	1.16557	0.658728	1	0.221042	0.493479	Theobromine
HMDB0002886	0.82725	0.0369519	0.0638921	0.870635	0.102288	1	-0.19986	0.0369519	6-Keto-prostaglandin F1a
HMDB0002894	0.612519	0.10872	0.021313	0.881833	0.232331	1	-0.181422	0.10872	5-Methylcytosine
HMDB0002916	0.901803	0.00131198	0.00190375	1.40697	0.00743627	1	0.492591	0.00131198	4-Nitrocatechol
HMDB0002925	1.95757	0.21657	0.00345505	0.86886	0.37679	1	-0.202804	0.21657	Dihomo-gamma-linolenic acid
HMDB0002928	0.584964	0.0383864	0.0562038	1.91271	0.105092	1	0.935621	0.0383864	Maltitol
HMDB0002931	1.6179	5.30985e-15	2.41675e-12	0.505113	3.50209e-13	3.5067e-09	-0.985323	5.30985e-15	N-Acetylserine
HMDB0002961	0.923225	0.22028	0.0230401	0.830043	0.381566	1	-0.268742	0.22028	Dihydrotestosterone
HMDB0002992	0.0665381	0.780593	0.729104	0.881528	0.870569	1	-0.181921	0.780593	S-2-Octenoyl CoA
HMDB0003011	0.524162	0.013353	0.00346763	0.695184	0.0486815	1	-0.524533	0.013353	O-Acetylserine
HMDB0003033	1.02616	0.0209215	0.000147826	0.673542	0.0661839	0.214496	-0.57016	0.0209215	Canrenone
HMDB0003045	0.129155	0.906058	0.741642	0.98174	0.939736	1	-0.0265866	0.906058	Ergothioneine
HMDB0003066	0.25165	0.0152106	0.0770353	0.655345	0.0536998	1	-0.609675	0.0152106	Chalcone
HMDB0003070	0.364217	0.294977	0.98819	1.23923	0.466752	1	0.309449	0.294977	Shikimic acid
HMDB0003072	0.39415	0.341289	0.687431	1.15308	0.51264	1	0.205488	0.341289	Quinic acid
HMDB0003073	1.42002	1.31461e-09	4.08544e-10	0.158425	2.7645e-08	5.92798e-07	-2.65812	1.31461e-09	Gamma-Linolenic acid
HMDB0003075	0.254849	0.127276	0.0857374	1.31286	0.259379	1	0.392715	0.127276	Flavone
HMDB0003116	1.24658	0.000164002	3.71745e-05	0.690674	0.00115492	0.0539402	-0.533923	0.000164002	Stanozolol
HMDB0003134	0.588815	0.0330733	0.0271358	0.807128	0.0940666	1	-0.309131	0.0330733	Biocytin
HMDB0003148	0.254251	0.560057	0.91014	1.2901	0.71222	1	0.367484	0.560057	Argininic acid
HMDB0003153	1.79861	1.24408e-05	1.99722e-09	5.09296	0.000125358	2.89796e-06	2.34851	1.24408e-05	Epigallocatechin gallate
HMDB0003157	0.193588	0.176517	0.693379	1.34892	0.328339	1	0.431807	0.176517	Guanidinosuccinic acid
HMDB0003164	0.168718	0.904333	0.339333	0.928488	0.939048	1	-0.107045	0.904333	Chlorogenic acid
HMDB0003192	0.261016	0.305343	0.228459	0.896255	0.474868	1	-0.158018	0.305343	5-Aminoimidazole-4-carboxamide
HMDB0003193	1.11602	0.125682	0.00112292	0.802805	0.257215	1	-0.316879	0.125682	Testosterone glucuronide
HMDB0003217	0.0222122	0.99054	0.431013	0.995652	0.995722	1	-0.00628655	0.99054	Genistein
HMDB0003231	2.72525	4.32756e-13	2.14799e-15	0.457424	1.79408e-11	3.11674e-12	-1.12839	4.32756e-13	Vaccenic acid
HMDB0003233	0.998637	0.85328	0.072044	0.940165	0.915084	1	-0.0890148	0.85328	Lutein
HMDB0003249	0.511209	0.0136489	0.00925871	0.611107	0.0495112	1	-0.710503	0.0136489	Rutin
HMDB0003252	0.0990516	0.674913	0.626162	1.06605	0.80008	1	0.0922747	0.674913	Thromboxane B2
HMDB0003254	0.583018	0.00852244	0.0018506	0.710681	0.0350313	1	-0.492726	0.00852244	Muramic acid
HMDB0003263	0.0350595	0.959064	0.420752	0.981331	0.978607	1	-0.0271882	0.959064	Pelargonidin
HMDB0003269	0.10836	0.420747	0.155301	0.864781	0.591001	1	-0.209594	0.420747	Nicotinuric acid
HMDB0003306	0.38935	0.146417	0.0381806	0.667249	0.287485	1	-0.583702	0.146417	Phloretin
HMDB0003312	0.0799243	0.82245	0.749354	0.935913	0.898626	1	-0.0955535	0.82245	Daidzein
HMDB0003315	0.418118	0.198204	0.0551705	0.871331	0.354127	1	-0.198707	0.198204	Cyclohexanone
HMDB0003323	0.676492	0.0826978	0.00483615	0.80678	0.187785	1	-0.309753	0.0826978	Biotripyrrin-a
HMDB0003331	0.728163	0.153531	0.0902372	1.38963	0.296924	1	0.474704	0.153531	1-Methyladenosine
HMDB0003333	0.502862	0.00485177	0.0748899	1.86082	0.0221381	1	0.89594	0.00485177	8-Hydroxy-deoxyguanosine
HMDB0003334	0.963184	0.359707	0.0823505	1.2792	0.530342	1	0.355238	0.359707	Symmetric dimethylarginine
HMDB0003337	1.04637	0.0158145	0.0123231	2.56959	0.0548969	1	1.36154	0.0158145	oxidized glutathione
HMDB0003339	0.516809	0.0168547	0.00404699	0.702015	0.0572743	1	-0.510426	0.0168547	D-Glutamic acid
HMDB0003349	0.0572317	0.459966	0.759834	1.11247	0.627265	1	0.153764	0.459966	Dihydroorotic acid
HMDB0003355	0.307194	0.552897	0.14652	0.943094	0.707998	1	-0.0845259	0.552897	5-Aminopentanoic acid
HMDB0003411	2.30683	1.75196e-16	5.65648e-15	0.391082	1.49535e-14	8.20756e-12	-1.35446	1.75196e-16	D-Proline
HMDB0003447	0.0685295	0.862079	0.872776	0.981389	0.917772	1	-0.0271034	0.862079	Tryptophol
HMDB0003449	0.306633	0.0571536	0.167811	1.19745	0.143229	1	0.25996	0.0571536	Galactose
HMDB0003459	0.550425	0.190864	0.0285722	0.868559	0.345748	1	-0.203305	0.190864	Ala-Ala
HMDB0003466	0.0600963	0.194581	0.266911	1.1299	0.349885	1	0.176197	0.194581	L-Gulonolactone
HMDB0003498	1.19951	0.0265235	0.0531537	1.62879	0.0793519	1	0.7038	0.0265235	beta-D-Glucose 6-phosphate
HMDB0003540	0.609922	0.42968	0.0612378	0.890761	0.598335	1	-0.16689	0.42968	3'-AMP
HMDB0003546	0.125615	0.238085	0.795075	1.38254	0.403106	1	0.467321	0.238085	Salicin
HMDB0003556	0.0503962	0.0961715	0.566487	1.96435	0.212074	1	0.974055	0.0961715	Chitobiose
HMDB0003572	0.250022	0.649269	0.800403	1.17973	0.777943	1	0.238455	0.649269	Rosmarinic acid
HMDB0003681	0.185014	0.319421	0.119716	0.841802	0.489094	1	-0.248447	0.319421	4-Acetamidobutanoic acid
HMDB0003689	1.19721	0.223771	0.00241019	0.813963	0.385994	1	-0.296965	0.223771	Neuroprotectin D1
HMDB0003701	0.967323	0.00749178	0.000927653	0.675109	0.0315659	1	-0.566808	0.00749178	Dimethylbenzimidazole
HMDB0003705	0.401646	0.200152	0.227359	0.88047	0.356344	1	-0.183654	0.200152	Phosphoguanidinoacetate
HMDB0003759	0.029345	0.413041	0.494741	1.28669	0.586996	1	0.363665	0.413041	5a-Pregnane-3,20-dione
HMDB0003822	1.1794	0.97885	0.148778	1.00443	0.989075	1	0.00637991	0.97885	Cholesteryl acetate
HMDB0003831	0.247245	0.209714	0.113238	1.08314	0.367505	1	0.11522	0.209714	3-Amino-3-(4-hydroxyphenyl)propionic acid
HMDB0003841	1.13885	0.0190207	0.0001822	0.6236	0.0620205	0.264372	-0.681307	0.0190207	5-Amino-6-(5'-phosphoribitylamino)uracil
HMDB0004045	0.108806	0.439644	0.837576	0.84649	0.604667	1	-0.240435	0.439644	3-Sulfopyruvic acid
HMDB0004080	0.484731	0.329332	0.351882	1.12562	0.497881	1	0.170717	0.329332	Anandamide
HMDB0004081	1.77364	9.30928e-05	5.52239e-09	0.638541	0.00070353	8.01298e-06	-0.647149	9.30928e-05	6-Hydroxymelatonin
HMDB0004095	0.601389	0.0112198	0.0299648	0.730256	0.0435291	1	-0.453525	0.0112198	5-Methoxytryptamine
HMDB0004096	1.17059	0.000209867	0.000180475	0.669703	0.00142298	0.261869	-0.578406	0.000209867	5-Methoxy-3-indoleacetic acid
HMDB0004148	0.493765	0.8844	0.379566	1.05279	0.932217	1	0.0742149	0.8844	Dopamine 4-sulfate
HMDB0004193	0.160902	0.102406	0.0356644	0.828064	0.222441	1	-0.272185	0.102406	N1-Methyl-2-pyridone-5-carboxamide
HMDB0004195	1.23326	4.11494e-05	3.18599e-05	0.484097	0.000347138	0.0462286	-1.04663	4.11494e-05	5-L-Glutamyl-taurine
HMDB0004230	0.80124	0.022533	0.0227176	0.842706	0.0701618	1	-0.246898	0.022533	Pyrrole-2-carboxylic acid
HMDB0004259	0.7222	0.356012	0.100938	2.40016	0.52757	1	1.26313	0.356012	Acetyl-N-formyl-5-methoxykynurenamine
HMDB0004305	0.0809165	0.252853	0.886078	1.46836	0.418751	1	0.554204	0.252853	Farnesol
HMDB0004309	0.678862	0.0100167	0.00449128	3.10226	0.0399839	1	1.63332	0.0100167	Triterpenoid
HMDB0004326	0.440246	0.592782	0.133133	0.8727	0.736409	1	-0.196443	0.592782	2'-O-Methyladenosine
HMDB0004461	0.101463	0.771403	0.634782	0.950779	0.864329	1	-0.0728177	0.771403	Benzamide
HMDB0004610	1.38606	0.000678148	0.000230515	0.585144	0.00411712	0.334478	-0.773136	0.000678148	Phytosphingosine
HMDB0004620	0.209665	0.14512	0.667737	1.36554	0.285323	1	0.449473	0.14512	N-a-Acetyl-L-arginine
HMDB0004667	2.89172	6.12991e-18	3.46468e-21	0.251318	6.84192e-16	5.02725e-18	-1.99241	6.12991e-18	13-HODE
HMDB0004680	2.28058	5.3531e-05	6.2649e-07	0.571118	0.000438833	0.000909037	-0.808139	5.3531e-05	16(R)-HETE
HMDB0004708	2.40078	8.17809e-10	1.88882e-14	0.402886	1.74506e-08	2.74067e-11	-1.31156	8.17809e-10	9,12,13-TriHOME
HMDB0004816	0.0911704	0.940273	0.911071	0.987849	0.964195	1	-0.0176381	0.940273	FAPy-adenine
HMDB0004827	0.0464783	0.301988	0.213313	0.727214	0.472692	1	-0.459547	0.301988	Proline betaine
HMDB0004947	0.912011	0.00499929	0.00569087	0.610738	0.0225543	1	-0.711373	0.00499929	Cer(d18:1/12:0)
HMDB0004969	1.67066	0.50476	0.100375	0.891257	0.667645	1	-0.166087	0.50476	GlcCer(d18:1/12:0)
HMDB0004970	0.567388	0.351701	0.153408	0.737617	0.522867	1	-0.439057	0.351701	GlcCer(d18:1/9Z-18:1)
HMDB0004971	1.39953	0.311444	0.0833046	0.903207	0.481739	1	-0.146871	0.311444	GlcCer(d18:1/16:0)
HMDB0004972	1.00242	0.79992	0.247724	1.04473	0.881238	1	0.0631256	0.79992	GlcCer(d18:1/18:0)
HMDB0004992	1.67896	7.1664e-06	5.56464e-07	0.53963	7.5351e-05	0.000807429	-0.889959	7.1664e-06	Benzocaine
HMDB0005014	0.156063	0.538114	0.372453	1.38972	0.699354	1	0.474789	0.538114	Celecoxib
HMDB0005015	0.174203	0.549004	0.0001822	0.769872	0.706013	0.264372	-0.377309	0.549004	Gabapentin
HMDB0005016	0.0692681	0.663583	0.90041	1.08023	0.791174	1	0.111333	0.663583	Venlafaxine
HMDB0005020	1.07657	0.000283052	9.94957e-05	0.42297	0.00186686	0.144368	-1.24137	0.000283052	Risperidone
HMDB0005028	0.245551	0.508034	0.772344	0.733616	0.670862	1	-0.446902	0.508034	Escitalopram
HMDB0005032	0.131771	0.393215	0.275426	1.25413	0.567609	1	0.326682	0.393215	Cetirizine
HMDB0005045	2.2489	7.66055e-05	1.56656e-06	0.546228	0.000601522	0.00227307	-0.872425	7.66055e-05	15(S)-Hydroxyeicosatrienoic acid
HMDB0005084	0.340665	0.0679438	0.166159	0.596203	0.161257	1	-0.746124	0.0679438	N-Acetyl-leukotriene E4
HMDB0005096	2.51317	1.40944e-12	2.84555e-17	0.129212	5.11274e-11	4.12889e-14	-2.95219	1.40944e-12	N-Arachidonoylglycine
HMDB0005370	0.268238	0.994432	0.473971	0.998335	0.99723	1	-0.00240472	0.994432	TG(16:0/18:0/20:4(5Z,8Z,11Z,14Z))
HMDB0005766	0.693685	0.0195177	0.656028	1.63959	0.0631275	1	0.713335	0.0195177	Norophthalmic acid
HMDB0005767	0.868316	0.0170009	0.00617471	0.799022	0.0573003	1	-0.323693	0.0170009	Homoanserine
HMDB0005768	1.33356	0.0170203	0.000293365	0.757239	0.0573003	0.425672	-0.40118	0.0170203	Kyotorphin
HMDB0005772	0.187514	0.698188	0.690383	1.08869	0.817273	1	0.1226	0.698188	Postin
HMDB0005783	1.43913	0.0106614	0.0445345	0.840356	0.0419235	1	-0.250928	0.0106614	Gingerol
HMDB0005785	0.689084	0.131849	0.0670405	0.912491	0.265894	1	-0.132118	0.131849	Indole-3-carbinol
HMDB0005800	0.119063	0.25514	0.797044	9.97334	0.421034	1	3.31808	0.25514	Luteolin
HMDB0005801	0.167922	0.259278	0.607281	9.40381	0.424619	1	3.23324	0.259278	Kaempferol
HMDB0005807	0.182026	0.62843	0.780006	0.864466	0.764335	1	-0.21012	0.62843	Gallic acid
HMDB0005830	1.2657	0.000164762	0.000499119	0.412112	0.00115492	0.724222	-1.27889	0.000164762	5a-Androstan-3b-ol
HMDB0005831	0.573279	0.536742	0.816622	1.21178	0.698486	1	0.277133	0.536742	Sorbitol-6-phosphate
HMDB0005862	1.15858	0.00653236	0.00155844	0.783849	0.0282939	1	-0.351352	0.00653236	N2-Methylguanosine
HMDB0005923	0.498273	0.136823	0.324462	4.36941	0.272332	1	2.12744	0.136823	N4-Acetylcytidine
HMDB0006005	0.403918	0.495509	0.497996	1.51759	0.660831	1	0.60178	0.495509	Indolylacryloylglycine
HMDB0006029	0.47783	0.225413	0.784728	1.26843	0.38707	1	0.343048	0.225413	N-Acetylglutamine
HMDB0006032	1.08385	0.854166	0.100938	0.968862	0.915359	1	-0.0456374	0.854166	Imidazoleacetic acid ribotide
HMDB0006046	0.894561	0.24363	0.0274199	0.83859	0.40868	1	-0.253962	0.24363	5a-Androst-3-en-17-one
HMDB0006059	0.828577	0.0204329	0.00481594	0.818255	0.0651558	1	-0.289378	0.0204329	20-Carboxy-leukotriene B4
HMDB0006070	0.618891	0.290925	0.0281573	1.40368	0.462864	1	0.489217	0.290925	Pregnanetriol
HMDB0006119	0.796432	0.329224	0.0335304	0.850835	0.497881	1	-0.233049	0.329224	7b-Hydroxycholesterol
HMDB0006294	1.02332	0.54347	0.00152986	1.4386	0.703456	1	0.52467	0.54347	16-Hydroxyhexadecanoic acid
HMDB0006318	1.49354	3.76744e-09	7.44834e-10	0.541766	7.48844e-08	1.08075e-06	-0.884259	3.76744e-09	Gamma-linolenyl carnitine
HMDB0006327	0.137941	0.834503	0.977456	1.0154	0.904187	1	0.0220502	0.834503	alpha-Tocotrienol
HMDB0006455	1.61392	2.32824e-06	3.73475e-06	0.477536	2.68118e-05	0.00541912	-1.06632	2.32824e-06	Arachidonoylcarnitine
HMDB0006463	1.68057	2.27843e-10	1.83301e-11	0.481118	5.51e-09	2.6597e-08	-1.05554	2.27843e-10	Stearidonyl carnitine
HMDB0006465	2.48336	4.98549e-14	1.07038e-13	0.389275	2.89358e-12	1.55312e-10	-1.36114	4.98549e-14	Leukotriene F4
HMDB0006512	0.168686	0.107623	0.76754	2.89721	0.230327	1	1.53467	0.107623	3-Mercaptolactate-cysteine disulfide
HMDB0006524	1.57388	0.000212733	1.86517e-05	0.680423	0.0014357	0.0270637	-0.555497	0.000212733	3-Indoleacetonitrile
HMDB0006535	0.497864	0.554844	0.496947	1.21772	0.707998	1	0.284186	0.554844	beta-1,4-Mannosyl-N-acetylglucosamine
HMDB0006589	0.853753	0.000758288	0.000511201	0.280905	0.0045466	0.741752	-1.83185	0.000758288	Sialyllacto-N-tetraose a
HMDB0006590	0.933197	0.163998	0.0328864	2.19287	0.309443	1	1.13282	0.163998	2-O-a-L-Fucopyranosyl-galactose
HMDB0006591	0.253815	0.324434	0.277512	0.897306	0.493323	1	-0.156328	0.324434	Lactosamine
HMDB0006752	0.328064	0.312824	0.293288	0.719465	0.482881	1	-0.475003	0.312824	Dihydroceramide
HMDB0006790	1.09792	0.00956129	0.00155844	0.73571	0.0384306	1	-0.442791	0.00956129	Galactosylglycerol
HMDB0006806	0.0348219	0.329404	0.982823	1.17971	0.497881	1	0.23843	0.329404	Propinol adenylate
HMDB0006832	1.56953	5.59838e-06	2.32748e-08	0.522537	5.97297e-05	3.37718e-05	-0.936394	5.59838e-06	S-Glutaryldihydrolipoamide
HMDB0007003	0.984238	0.582003	0.634782	1.06178	0.725503	1	0.0864895	0.582003	CPA(16:0/0:0)
HMDB0007005	0.996273	0.942785	0.630949	1.00816	0.966089	1	0.0117261	0.942785	CPA(18:1(11Z)/0:0)
HMDB0007071	0.31377	0.960397	0.455698	1.02104	0.978607	1	0.0300389	0.960397	DG(15:0/18:0/0:0)
HMDB0007086	0.316559	0.601628	0.922557	0.861568	0.742043	1	-0.214963	0.601628	DG(15:0/22:0/0:0)
HMDB0007208	0.187894	0.420385	0.873191	1.56777	0.591001	1	0.648711	0.420385	DG(18:1(11Z)/22:6(4Z,7Z,10Z,13Z,16Z,19Z)/0:0)
HMDB0007872	0.427828	0.0332704	0.0649257	0.712373	0.0941041	1	-0.489296	0.0332704	PC(14:0/18:1(11Z))
HMDB0007943	0.489538	0.467309	0.232645	0.920666	0.633706	1	-0.119251	0.467309	PC(15:0/18:4(6Z,9Z,12Z,15Z))
HMDB0007951	0.0767007	0.861909	0.813832	1.02127	0.917772	1	0.0303653	0.861909	PC(15:0/20:5(5Z,8Z,11Z,14Z,17Z))
HMDB0008819	0.144257	0.0707344	0.764278	0.652875	0.166077	1	-0.615122	0.0707344	PC(24:1(15Z)/P-18:1(11Z))
HMDB0008823	0.612166	0.00194877	0.0111039	0.428554	0.0103958	1	-1.22245	0.00194877	PE(14:0/15:0)
HMDB0008840	0.503706	0.161778	0.0571963	0.62474	0.30725	1	-0.678671	0.161778	PE(14:0/20:5(5Z,8Z,11Z,14Z,17Z))
HMDB0008858	0.0169883	0.296065	0.50965	1.11855	0.467963	1	0.161625	0.296065	PE(14:1(9Z)/16:1(9Z))
HMDB0008991	1.33215	0.119442	0.195959	0.887824	0.249367	1	-0.171654	0.119442	PE(18:0/18:0)
HMDB0008998	0.805249	0.763671	0.251042	1.04511	0.86062	1	0.0636488	0.763671	PE(18:0/20:0)
HMDB0009045	0.254019	0.346216	0.439853	1.15861	0.51683	1	0.2124	0.346216	PE(18:1(11Z)/22:6(4Z,7Z,10Z,13Z,16Z,19Z))
HMDB0009410	0.311254	0.110582	0.411758	0.522651	0.234583	1	-0.936081	0.110582	PE(20:4(5Z,8Z,11Z,14Z)/24:1(15Z))
HMDB0009787	1.25989	0.0143532	0.00602477	0.733559	0.0512969	1	-0.447016	0.0143532	PI(16:0/20:3(5Z,8Z,11Z))
HMDB0010214	1.36768	0.0420012	0.00130577	0.717442	0.112187	1	-0.479066	0.0420012	19,20-DiHDPA
HMDB0010318	0.969939	0.723895	0.00146013	0.850743	0.834058	1	-0.233205	0.723895	Pregnanediol 3-O-glucuronide
HMDB0010328	1.14642	0.00238658	9.79567e-05	0.756747	0.0123236	0.142135	-0.402117	0.00238658	Tyramine glucuronide
HMDB0010329	0.587394	0.0118858	0.194724	1.44661	0.0455046	1	0.532679	0.0118858	Dopamine glucuronide
HMDB0010330	1.31398	0.13353	0.0106904	0.83325	0.267614	1	-0.263179	0.13353	Cholesterol glucuronide
HMDB0010337	1.528	0.000314549	2.76949e-05	0.559698	0.00204669	0.0401853	-0.83728	0.000314549	6-Dehydrotestosterone glucuronide
HMDB0010338	1.25493	0.0463382	0.000223319	0.745146	0.120712	0.324036	-0.424406	0.0463382	11-Oxo-androsterone glucuronide
HMDB0010351	1.15129	0.182596	0.000364449	0.800878	0.335802	0.528815	-0.320346	0.182596	11-beta-Hydroxyandrosterone-3-glucuronide
HMDB0010364	1.2746	0.29448	9.79427e-05	0.813244	0.466475	0.142115	-0.29824	0.29448	11-Hydroxyprogesterone 11-glucuronide
HMDB0010368	0.614167	0.634647	0.45685	0.826141	0.769317	1	-0.275541	0.634647	CE(18:0)
HMDB0010374	0.0972679	0.529903	0.794703	0.799968	0.692693	1	-0.321985	0.529903	CE(22:5(4Z,7Z,10Z,13Z,16Z))
HMDB0010382	1.5739	0.284464	0.0814052	0.916939	0.455528	1	-0.125103	0.284464	1-Palmitoyl-sn-glycero-3-phosphocholine
HMDB0010387	1.04636	0.0551751	0.00233026	0.667582	0.139512	1	-0.582983	0.0551751	LysoPC(18:3(6Z,9Z,12Z)/0:0)
HMDB0010389	1.3272	0.0438634	0.000312215	0.638183	0.115862	0.453024	-0.647958	0.0438634	LysoPC(18:4(6Z,9Z,12Z,15Z)/0:0)
HMDB0010526	0.0787603	0.600536	0.44184	1.0836	0.742043	1	0.115834	0.600536	TG(20:4(5Z,8Z,11Z,14Z)/18:1(9Z)/22:6(4Z,7Z,10Z,13Z,16Z,19Z))
HMDB0010697	0.209317	0.461621	0.719579	1.21332	0.628341	1	0.278961	0.461621	Cer(t18:0/16:0)
HMDB0010703	1.35797	0.237472	0.0462748	0.883932	0.402537	1	-0.177993	0.237472	CerP(d18:1/22:0)
HMDB0010704	0.586564	0.748062	0.310934	1.07436	0.851324	1	0.103479	0.748062	CerP(d18:1/24:0)
HMDB0010715	0.612729	9.77042e-05	0.000342646	0.678156	0.00072331	0.497179	-0.56031	9.77042e-05	2-Phenylacetamide
HMDB0010737	0.128104	0.617899	0.944475	0.848129	0.757239	1	-0.237644	0.617899	(R)-3-Hydroxy-Octadecanoic acid
HMDB0010738	1.21017	0.0692136	0.00175578	0.668981	0.163832	1	-0.579964	0.0692136	1-Methylxanthine
HMDB0011112	1.68237	4.32056e-12	1.08229e-10	0.52729	1.36285e-10	1.5704e-07	-0.923331	4.32056e-12	N1-(alpha-D-ribosyl)-5,6-dimethyl-benzimidazole
HMDB0011118	0.75507	0.778841	0.353011	0.927413	0.869975	1	-0.108716	0.778841	Se-Adenosylselenomethionine
HMDB0011140	0.125317	0.256438	0.133169	0.903189	0.421395	1	-0.1469	0.256438	Hypusine
HMDB0011150	1.02728	0.154409	0.0220842	1.19135	0.29754	1	0.252594	0.154409	Deoxyhypusine
HMDB0011152	1.86014	0.0875303	0.00691981	0.862382	0.196077	1	-0.213602	0.0875303	LysoPE(P-16:0/0:0)
HMDB0011154	1.78497	0.0900273	0.00669909	0.850258	0.20066	1	-0.234028	0.0900273	LysoPA(P-16:0/0:0)
HMDB0011164	0.794687	0.0964046	7.57304e-06	0.779116	0.212266	0.0109885	-0.36009	0.0964046	L-beta-aspartyl-L-glutamic acid
HMDB0011180	0.251372	0.0110442	0.00288409	0.639161	0.0430784	1	-0.645748	0.0110442	Prolylproline
HMDB0011472	0.93542	0.050438	0.582071	1.39573	0.129532	1	0.481025	0.050438	LysoPE(0:0/15:0)
HMDB0011473	1.24973	0.753287	0.608172	1.02983	0.854589	1	0.0424	0.753287	LysoPE(0:0/16:0)
HMDB0011475	1.12131	0.580819	0.526217	1.05592	0.725503	1	0.0785053	0.580819	LysoPE(0:0/18:1(11Z))
HMDB0011477	0.75673	0.198662	0.826387	1.17064	0.354127	1	0.227298	0.198662	LysoPE(0:0/18:2(9Z,12Z))
HMDB0011481	0.0579645	0.669974	0.986043	0.956038	0.797483	1	-0.0648605	0.669974	LysoPE(0:0/20:0)
HMDB0011482	1.51854	0.743383	0.0627433	0.964541	0.84933	1	-0.0520856	0.743383	LysoPE(0:0/20:1(11Z))
HMDB0011483	1.21687	0.499552	0.515732	1.08201	0.66439	1	0.113714	0.499552	LysoPE(0:0/20:2(11Z,14Z))
HMDB0011484	0.365944	0.579424	0.671658	1.05897	0.725503	1	0.0826609	0.579424	LysoPE(0:0/20:3(11Z,14Z,17Z))
HMDB0011487	0.23264	0.0671736	0.719383	1.26646	0.160048	1	0.3408	0.0671736	LysoPE(0:0/20:4(5Z,8Z,11Z,14Z))
HMDB0011530	0.192253	0.534489	0.416536	0.789873	0.697431	1	-0.340308	0.534489	2-Myristoylglycerol
HMDB0011532	2.82113	2.73533e-32	1.83465e-30	0.0814898	2.06692e-29	2.66207e-27	-3.61724	2.73533e-32	MG(0:0/15:0/0:0)
HMDB0011534	0.657241	0.00129958	0.0201307	2.15375	0.00739486	1	1.10685	0.00129958	MG(0:0/16:1(9Z)/0:0)
HMDB0011560	1.46754	0.0199377	3.58892e-05	0.636791	0.0639497	0.0520753	-0.651109	0.0199377	MG(0:0/24:6(6Z,9Z,12Z,15Z,18Z,21Z)/0:0)
HMDB0011600	0.772364	0.184691	0.0511979	1.33288	0.33794	1	0.414551	0.184691	3-Methyladenine
HMDB0011610	0.690214	0.607108	0.331578	1.13914	0.746537	1	0.187946	0.607108	5-Taurinomethyl-2-thiouridine
HMDB0011621	0.29264	0.170151	0.692389	0.793849	0.319237	1	-0.333063	0.170151	Cinnamoylglycine
HMDB0011640	0.00446239	0.0861441	0.120348	1.91554	0.193791	1	0.93775	0.0861441	Uridine 2',3'-cyclic phosphate
HMDB0011648	1.01847	0.000238688	0.00013332	0.768303	0.0015911	0.193448	-0.380252	0.000238688	1-(beta-D-Ribofuranosyl)-1,4-dihydronicotinamide
HMDB0011649	1.46236	0.0482109	0.00929247	0.758492	0.124918	1	-0.398794	0.0482109	Glycerophosphoinositol
HMDB0011651	0.460322	0.782164	0.0763623	0.95276	0.871006	1	-0.0698147	0.782164	11beta,20-Dihydroxy-3-oxopregn-4-en-21-oic acid
HMDB0011662	0.684065	0.115689	0.0352113	0.793407	0.243636	1	-0.333868	0.115689	3-beta-Hydroxy-4-beta-methyl-5-alpha-cholest-7-ene-4-alpha-carboxylate
HMDB0011677	1.03893	0.00280105	5.3004e-05	1.49722	0.0139668	0.0769088	0.582289	0.00280105	Galactose-beta-1,4-xylose
HMDB0011697	0.220605	0.438202	0.563338	1.68594	0.604667	1	0.753549	0.438202	SM(d18:1/24:0)
HMDB0011716	2.56908	5.62783e-23	1.63913e-21	0.327162	8.16599e-21	2.37837e-18	-1.61192	5.62783e-23	N-Acetylvanilalanine
HMDB0011718	0.779269	0.114385	0.00989228	0.776818	0.24124	1	-0.364351	0.114385	4-Hydroxybenzaldehyde
HMDB0011730	0.550753	0.111364	0.126477	7.756	0.235897	1	2.95531	0.111364	Melezitose
HMDB0011731	0.477906	0.285096	0.00282692	0.831262	0.455588	1	-0.266624	0.285096	5-Ketogluconic acid
HMDB0011737	0.193173	0.0279549	0.958147	1.53025	0.0824442	1	0.613767	0.0279549	gamma-Glutamylglutamic acid
HMDB0011738	0.0610061	0.769243	0.381025	1.03933	0.863242	1	0.055654	0.769243	gamma-Glutamylglutamine
HMDB0011745	0.350316	0.0390259	0.245633	53.522	0.106441	1	5.74206	0.0390259	N-Acetyl-L-methionine
HMDB0011747	0.470772	0.194049	0.061648	2.03885	0.349771	1	1.02776	0.194049	2-Aminoethylphosphonic acid
HMDB0011756	0.876779	0.173714	0.0100866	0.849802	0.323983	1	-0.234802	0.173714	N-Acetylleucine
HMDB0011757	0.786063	0.00100089	0.00270504	0.72625	0.0058325	1	-0.461462	0.00100089	N-Acetylvaline
HMDB0011758	0.486989	0.109572	0.130152	0.774175	0.233463	1	-0.369269	0.109572	Cer(d18:0/12:0)
HMDB0011759	0.741348	0.169165	0.149489	0.575732	0.317951	1	-0.796531	0.169165	Cer(d18:0/14:0)
HMDB0011773	1.09747	0.0226569	0.0166712	0.791412	0.0703965	1	-0.337499	0.0226569	Cer(d18:1/14:0)
HMDB0011775	0.759411	0.643	0.150598	0.926098	0.774911	1	-0.110763	0.643	Cer(d18:1/22:1(13Z))
HMDB0012111	0.767571	0.0143237	0.00245354	0.799993	0.0512969	1	-0.321941	0.0143237	(+)-(1R,2R)-1,2-Diphenylethane-1,2-diol
HMDB0012134	0.282432	0.300938	0.0275625	1.28124	0.471556	1	0.357538	0.300938	1,2-Dihydroxy-3-keto-5-methylthiopentene
HMDB0012162	1.22312	0.0429842	0.00169321	0.82264	0.114022	1	-0.281667	0.0429842	4-Methoxytyramine
HMDB0012197	1.14812	0.0132741	0.0118791	0.399687	0.0486383	1	-1.32306	0.0132741	Canavaninosuccinate
HMDB0012245	0.707659	0.194595	0.0680394	0.627374	0.349885	1	-0.672601	0.194595	Kinetin
HMDB0012285	0.933107	0.00501306	0.00966342	1.51141	0.0225543	1	0.595895	0.00501306	Ribose-1-arsenate
HMDB0012321	1.65771	0.121074	0.0176756	0.804903	0.251328	1	-0.313113	0.121074	Galactosylceramide (d18:1/14:0)
HMDB0012454	0.638535	0.120639	0.0190005	0.642483	0.250783	1	-0.63827	0.120639	3beta,7alpha-Dihydroxy-5-cholestenoate
HMDB0012491	0.26145	0.902093	0.719698	0.969388	0.939048	1	-0.0448538	0.902093	1,4-Benzothiazine-O-quinonimine
HMDB0012515	1.19301	0.0914068	0.000445958	0.72831	0.20249	0.647085	-0.457375	0.0914068	11'-Carboxy-alpha-chromanol
HMDB0012550	1.00447	0.00118433	0.000786945	0.711103	0.00681929	1	-0.491869	0.00118433	12-Oxo-20-carboxy-leukotriene B4
HMDB0012553	1.1848	6.53521e-07	8.37796e-07	0.697579	8.54288e-06	0.00121564	-0.519571	6.53521e-07	12-Oxo-20-trihydroxy-leukotriene B4
HMDB0012555	0.0671799	0.468732	0.663011	0.731813	0.635042	1	-0.450453	0.468732	13'-Carboxy-alpha-tocopherol
HMDB0012557	1.78397	0.00825269	3.08073e-05	0.669737	0.0342897	0.0447014	-0.578334	0.00825269	13'-Carboxy-gamma-tocopherol
HMDB0012558	0.336871	0.845109	0.491694	1.01616	0.909684	1	0.0231287	0.845109	13'-Carboxy-gamma-tocotrienol
HMDB0012559	0.56666	0.7803	0.401386	0.944248	0.870569	1	-0.0827618	0.7803	13'-Hydroxy-alpha-tocopherol
HMDB0012560	0.32515	0.768702	0.751833	0.97034	0.863242	1	-0.0434379	0.768702	13'-Hydroxy-alpha-tocotrienol
HMDB0012562	0.16397	0.764045	0.582071	1.02024	0.86062	1	0.0289121	0.764045	13'-Hydroxy-gamma-tocotrienol
HMDB0012580	1.30905	3.58668e-06	1.88971e-06	0.672544	4.00328e-05	0.00274197	-0.5723	3.58668e-06	14-Hydroxy-E4-neuroprostane
HMDB0012643	1.01332	0.00212118	0.00133046	0.793938	0.0111225	1	-0.332901	0.00212118	20-Trihydroxy-leukotriene-B4
HMDB0012850	1.17776	0.082595	0.00325162	0.801554	0.187785	1	-0.319128	0.082595	7'-Carboxy-gamma-chromanol
HMDB0012958	0.565243	0.433771	0.578385	1.06668	0.60202	1	0.0931274	0.433771	gamma-Tocotrienol
HMDB0012994	1.16556	1.69489e-08	4.93193e-09	0.633531	3.11302e-07	7.15624e-06	-0.658514	1.69489e-08	Leukotriene D5
HMDB0013022	2.23449	4.14331e-06	5.51275e-12	0.153166	4.52025e-05	7.999e-09	-2.70683	4.14331e-06	Neuromedin N
HMDB0013024	0.0355028	0.700407	0.233084	1.18015	0.818578	1	0.238975	0.700407	Neurotensin 11-13
HMDB0013125	0.57807	0.00601254	0.00108087	0.792194	0.0263227	1	-0.336075	0.00601254	Hydroxypropionylcarnitine
HMDB0013127	1.5478	2.67837e-07	7.29792e-07	0.694084	3.77312e-06	0.00105893	-0.526818	2.67837e-07	3-Hydroxybutyrylcarnitine
HMDB0013130	0.699558	0.0168121	0.00111412	0.668488	0.0572636	1	-0.581027	0.0168121	Glutarylcarnitine
HMDB0013154	1.37374	1.17017e-07	1.50172e-08	2.89699	1.80629e-06	2.179e-05	1.53456	1.17017e-07	12-Hydroxy-12-octadecanoylcarnitine
HMDB0013162	0.686945	0.0378364	0.0262167	0.59738	0.103978	1	-0.74328	0.0378364	2-Hexenoylcholine
HMDB0013219	0.180713	0.0187866	0.644398	1.65823	0.0618125	1	0.729644	0.0187866	Behenoylglycine
HMDB0013220	0.57629	0.00502069	0.012747	1.31229	0.0225543	1	0.392085	0.00502069	Beta-Citryl-L-glutamic acid
HMDB0013222	1.09299	3.94169e-07	2.13247e-07	1.87684	5.34523e-06	0.000309422	0.908307	3.94169e-07	3-Guanidinopropionic acid
HMDB0013246	2.05843	0.00726438	7.6651e-08	0.571551	0.0310932	0.000111221	-0.807047	0.00726438	Margaroylglycine
HMDB0013250	1.79406	0.21301	0.000302656	0.481649	0.371042	0.439154	-1.05395	0.21301	Myristoylglycine
HMDB0013267	1.00104	0.188901	0.0045791	0.856347	0.343805	1	-0.223732	0.188901	N-Decanoylglycine
HMDB0013272	0.873201	0.0196895	0.0042256	0.731213	0.0634877	1	-0.451636	0.0196895	N-Lauroylglycine
HMDB0013279	0.658299	0.0207738	0.00177263	0.791331	0.065958	1	-0.337647	0.0207738	N-Nonanoylglycine
HMDB0013286	0.948025	0.919701	0.983896	1.00814	0.949137	1	0.0116927	0.919701	N-Undecanoylglycine
HMDB0013317	0.881445	0.601535	0.894021	1.05091	0.742043	1	0.0716448	0.601535	Tridecanoylglycine
HMDB0013645	0.12364	0.0563027	0.543569	1.66775	0.141586	1	0.737907	0.0563027	N,N-Dimethylsphingosine
HMDB0013657	0.563767	0.419448	0.906793	1.11372	0.591001	1	0.155392	0.419448	2-Arachidonyl Glycerol ether
HMDB0013675	0.71932	0.636405	0.0204211	0.870948	0.770805	1	-0.199341	0.636405	Phloroglucinol
HMDB0013692	0.978037	0.0159981	0.00206899	0.751017	0.0554015	1	-0.413083	0.0159981	Secoisolariciresinol
HMDB0013704	1.03123	0.039404	0.00907605	0.837006	0.106723	1	-0.256691	0.039404	6-Methylnicotinamide
HMDB0013713	0.882379	0.964844	0.0103645	1.00765	0.981072	1	0.0109935	0.964844	N-Acetyltryptophan
HMDB0013716	0.920031	0.89957	0.917476	1.01086	0.939048	1	0.0155869	0.89957	Norvaline
HMDB0013816	0.0656995	0.270888	0.588471	0.79391	0.441144	1	-0.332953	0.270888	2,4-di-tert-Butylphenol
HMDB0013825	0.241019	0.800463	0.0385867	0.95729	0.881238	1	-0.0629715	0.800463	4-(1,1,3,3-Tetramethylbutyl)-phenol
HMDB0013866	0.923789	0.143077	6.88227e-06	882.967	0.281689	0.00998618	9.78622	0.143077	N-Desmethyltamoxifen
HMDB0013929	0.257706	0.994481	0.166791	0.996465	0.99723	1	-0.00510881	0.994481	2-Oxoclopidogrel
HMDB0013949	1.03013	0.132288	0.0768099	0.859048	0.266227	1	-0.21919	0.132288	O-Desmethylcarvedilol
HMDB0013972	0.123283	0.319546	0.397554	0.964602	0.489094	1	-0.0519946	0.319546	N-Dealkylated tolterodine
HMDB0014038	0.07753	0.321062	0.591681	0.610351	0.489864	1	-0.712288	0.321062	N-Deisopropyl-fluvastatin
HMDB0014323	1.45745	0.0100304	2.84847e-06	0.559713	0.0399839	0.00413313	-0.83724	0.0100304	Valsartan
HMDB0014324	1.56156	4.45693e-07	1.77392e-07	0.505516	5.98797e-06	0.000257396	-0.98417	4.45693e-07	Ramipril
HMDB0014326	0.0253475	0.28911	0.166983	1.16626	0.460482	1	0.221887	0.28911	Flunisolide
HMDB0014339	0.686685	0.0319085	0.138463	0.617039	0.0913199	1	-0.696567	0.0319085	Tramadol
HMDB0014343	0.688297	0.983786	0.0190488	1.00668	0.99118	1	0.00960132	0.983786	Oseltamivir
HMDB0014367	0.650965	0.27152	0.0633154	0.851663	0.441189	1	-0.231645	0.27152	Glimepiride
HMDB0014369	0.722873	0.220367	0.0167215	0.675407	0.381566	1	-0.56617	0.220367	Indinavir
HMDB0014374	2.14239	0.00255053	1.85178e-07	0.546872	0.0129853	0.000268694	-0.870725	0.00255053	Cefotiam
HMDB0014375	0.362703	0.0536133	0.882303	0.655962	0.13624	1	-0.608316	0.0536133	Pregabalin
HMDB0014386	2.51842	8.93489e-18	1.18049e-19	0.426063	9.26037e-16	1.71288e-16	-1.23086	8.93489e-18	Butalbital
HMDB0014388	1.11485	0.00581522	0.0012143	0.444918	0.0255693	1	-1.16839	0.00581522	Ranolazine
HMDB0014393	1.12268	2.85874e-05	7.60613e-07	0.51004	0.000261565	0.00110365	-0.971318	2.85874e-05	Cabergoline
HMDB0014444	0.492665	0.217679	0.0268098	1.33478	0.377813	1	0.416598	0.217679	Penciclovir
HMDB0014447	0.329638	0.0178867	0.00499764	0.48529	0.0593903	1	-1.04308	0.0178867	Tranexamic Acid
HMDB0014469	0.635357	0.000740353	2.60613e-05	8.05411	0.00445748	0.0378149	3.00973	0.000740353	Fluorometholone
HMDB0014472	0.30415	0.976546	0.102981	0.991572	0.988123	1	-0.0122113	0.976546	Hydromorphone
HMDB0014493	0.557356	0.985032	0.623317	0.996097	0.99118	1	-0.00564115	0.985032	Clobazam
HMDB0014520	0.028937	0.79654	0.551842	0.926982	0.879589	1	-0.109386	0.79654	Trihexyphenidyl
HMDB0014521	1.00187	0.0379283	0.0511979	0.850365	0.104034	1	-0.233846	0.0379283	Palonosetron
HMDB0014527	0.43863	0.233312	0.167811	0.777048	0.397343	1	-0.363925	0.233312	Oxyphencyclimine
HMDB0014531	0.25802	0.590168	0.355502	0.869004	0.73442	1	-0.202565	0.590168	Procyclidine
HMDB0014535	2.34091	1.03267e-10	8.96459e-16	0.228777	2.58346e-09	1.30076e-12	-2.12799	1.03267e-10	Sulpiride
HMDB0014545	1.13914	0.0126025	0.00316782	0.791707	0.0471293	1	-0.336962	0.0126025	Nisoldipine
HMDB0014565	0.900707	3.48017e-06	9.48034e-07	1.7696	3.91452e-05	0.0013756	0.823422	3.48017e-06	Spironolactone
HMDB0014580	0.0687582	0.691444	0.719696	0.863641	0.811719	1	-0.211497	0.691444	Bendroflumethiazide
HMDB0014582	0.725083	0.996489	0.19608	1.0013	0.997652	1	0.00187129	0.996489	Ceftazidime
HMDB0014600	1.07882	0.102664	0.0021068	0.659987	0.222516	1	-0.59949	0.102664	Prazosin
HMDB0014604	0.803287	0.127188	0.00493846	0.841908	0.259379	1	-0.248265	0.127188	Nabumetone
HMDB0014611	0.966981	0.000567572	0.000129019	0.676851	0.00353453	0.187207	-0.56309	0.000567572	Quinine
HMDB0014617	0.357596	0.255348	0.34416	0.888877	0.421034	1	-0.169944	0.255348	Methohexital
HMDB0014621	0.162124	0.54862	0.785762	1.08338	0.706013	1	0.115538	0.54862	Rimantadine
HMDB0014631	0.289983	0.690615	0.354564	1.11735	0.811403	1	0.16008	0.690615	Altretamine
HMDB0014638	1.22873	2.05586e-05	2.30675e-06	4.06009	0.000194971	0.0033471	2.02151	2.05586e-05	Zidovudine
HMDB0014672	1.21811	4.76064e-07	3.30068e-06	0.547427	6.33732e-06	0.00478928	-0.869261	4.76064e-07	Cyclophosphamide
HMDB0014699	0.527166	0.9598	0.122989	1.0167	0.978607	1	0.0239006	0.9598	Bosentan
HMDB0014701	1.41954	2.25225e-07	1.61834e-07	0.62276	3.23565e-06	0.000234822	-0.683251	2.25225e-07	Doxapram
HMDB0014716	0.120366	0.53878	0.413551	1.26264	0.699354	1	0.336441	0.53878	Valaciclovir
HMDB0014728	0.8144	0.29405	0.0126743	1.51013	0.466302	1	0.594677	0.29405	Doxazosin
HMDB0014732	0.404783	0.328061	0.977364	0.882919	0.497881	1	-0.179647	0.328061	Amiloride
HMDB0014742	1.04123	0.156589	0.00642279	1.76138	0.300942	1	0.816703	0.156589	Cisapride
HMDB0014754	0.905971	0.533709	0.0033086	0.926414	0.69704	1	-0.110272	0.533709	Candoxatril
HMDB0014757	0.54274	0.0334541	0.0795084	1.65335	0.0942562	1	0.725396	0.0334541	Imatinib
HMDB0014794	2.06782	0.000132716	2.15297e-07	0.213123	0.000943978	0.000312396	-2.23024	0.000132716	Trazodone
HMDB0014812	0.483537	0.168445	0.0181308	0.737243	0.317008	1	-0.439788	0.168445	Galantamine
HMDB0014814	0.509635	0.148175	0.0145933	0.847452	0.289369	1	-0.238797	0.148175	Benzyl benzoate
HMDB0014816	0.531834	0.0439175	0.313514	1.54805	0.115862	1	0.63045	0.0439175	Losartan
HMDB0014825	0.170648	0.787441	0.837027	0.928238	0.87353	1	-0.107433	0.787441	Fludrocortisone
HMDB0014828	0.597478	0.695595	0.122705	0.944074	0.815273	1	-0.0830289	0.695595	Flurazepam
HMDB0014836	0.630836	0.645854	0.958147	1.06282	0.777704	1	0.0878917	0.645854	Nitrofurantoin
HMDB0014839	0.0336432	0.102747	0.574449	1.35521	0.222516	1	0.438514	0.102747	Amprenavir
HMDB0014861	0.749639	0.000187656	5.01261e-05	0.66786	0.00127835	0.0727329	-0.582383	0.000187656	Methoxamine
HMDB0014869	0.698623	0.00494793	0.0157542	0.526885	0.0224358	1	-0.92444	0.00494793	Nateglinide
HMDB0014903	0.00312378	0.772237	0.16713	1.11695	0.864595	1	0.159564	0.772237	Metyrosine
HMDB0014907	1.53844	1.86985e-05	1.16341e-06	0.557137	0.000180876	0.00168811	-0.843897	1.86985e-05	Hydrocortamate
HMDB0014909	0.0723754	0.808622	0.755966	0.972156	0.888712	1	-0.0407396	0.808622	Clidinium
HMDB0014924	2.45355	0.0131566	2.10192e-15	0.538594	0.0484523	3.04989e-12	-0.892729	0.0131566	Marimastat
HMDB0014928	0.419944	0.491784	0.216385	1.29215	0.657674	1	0.369775	0.491784	Perindopril
HMDB0014950	0.292266	0.0752769	0.267741	0.682842	0.174615	1	-0.550375	0.0752769	Phenylbutazone
HMDB0014951	0.809624	0.0348112	0.00187245	0.761791	0.0971365	1	-0.392533	0.0348112	Fentanyl
HMDB0014952	0.190128	0.125943	0.269359	0.705678	0.257385	1	-0.502919	0.125943	Meloxicam
HMDB0014961	0.226612	0.379615	0.255514	0.939216	0.552478	1	-0.0904708	0.379615	Ethynodiol Diacetate
HMDB0015000	2.0853	0.0274917	2.38098e-08	0.479075	0.0812503	3.4548e-05	-1.06168	0.0274917	Vardenafil
HMDB0015002	1.23573	0.0357675	7.53931e-08	0.600827	0.0994228	0.000109395	-0.734978	0.0357675	Tacrolimus
HMDB0015005	0.326982	0.0515465	0.0587231	0.623655	0.131912	1	-0.681179	0.0515465	Ritodrine
HMDB0015007	0.641407	0.0789048	0.0124602	0.835433	0.18087	1	-0.259404	0.0789048	Dorzolamide
HMDB0015014	0.240671	0.43671	0.228725	1.5106	0.604064	1	0.595123	0.43671	Eprosartan
HMDB0015037	1.14605	0.45397	0.00155001	0.791796	0.620255	1	-0.3368	0.45397	2',3'-Dideoxyinosine
HMDB0015049	0.237519	0.785858	0.923886	1.03477	0.873194	1	0.0493053	0.785858	Anileridine
HMDB0015057	0.356077	0.463009	0.314125	0.772973	0.62905	1	-0.371509	0.463009	Buprenorphine
HMDB0015064	1.3606	0.0602235	0.00838678	0.763592	0.148119	1	-0.389125	0.0602235	Misoprostol
HMDB0015068	0.871647	0.208606	0.0612382	0.848419	0.366007	1	-0.237152	0.208606	Mesoridazine
HMDB0015075	0.324222	0.320441	0.0278831	0.803542	0.489542	1	-0.315555	0.320441	Methantheline
HMDB0015094	0.254538	0.670996	0.072857	0.927993	0.798046	1	-0.107815	0.670996	Methylprednisolone
HMDB0015110	2.04023	1.01964e-06	7.85003e-08	0.489829	1.28652e-05	0.000113904	-1.02965	1.01964e-06	Dipyridamole
HMDB0015116	1.44429	0.00794332	1.44464e-05	0.673916	0.03312	0.0209617	-0.569359	0.00794332	Physostigmine
HMDB0015125	0.149895	0.193763	0.0800037	0.838957	0.349689	1	-0.253331	0.193763	Exemestane
HMDB0015144	0.0279148	0.655754	0.573539	0.896495	0.785066	1	-0.157633	0.655754	Ketoprofen
HMDB0015159	0.16019	0.408739	0.545631	0.761755	0.582594	1	-0.392601	0.408739	Mycophenolic acid
HMDB0015187	0.220468	0.595182	0.775434	0.926373	0.738759	1	-0.110334	0.595182	Nitrendipine
HMDB0015200	0.70119	0.0183879	0.0540094	2.96937	0.0606384	1	1.57015	0.0183879	Glipizide
HMDB0015205	1.13942	0.00711728	9.2034e-05	0.509374	0.0305538	0.133541	-0.973203	0.00711728	Atazanavir
HMDB0015212	0.180161	0.0414351	0.0164562	0.731747	0.111338	1	-0.450583	0.0414351	Vigabatrin
HMDB0015240	1.76598	1.23137e-07	7.43236e-09	0.335344	1.86116e-06	1.07844e-05	-1.57629	1.23137e-07	Trilostane
HMDB0015247	0.494341	0.430483	0.155712	0.929601	0.598879	1	-0.105316	0.430483	Nifedipine
HMDB0015252	0.104633	0.0415459	0.0433395	3.23022	0.111429	1	1.69163	0.0415459	Gliclazide
HMDB0015263	1.13957	0.0394236	0.000136736	0.734637	0.106723	0.198404	-0.444897	0.0394236	Proguanil
HMDB0015267	0.260464	0.288797	0.415164	0.803102	0.460482	1	-0.316345	0.288797	Carvedilol
HMDB0015282	0.303705	0.174767	0.298571	0.713637	0.325528	1	-0.486738	0.174767	Desipramine
HMDB0015294	1.86919	1.90379e-07	9.75602e-09	2.47125	2.76287e-06	1.4156e-05	1.30524	1.90379e-07	Mecillinam
HMDB0015321	0.47914	0.0141606	0.27474	0.522488	0.051112	1	-0.93653	0.0141606	Clindamycin
HMDB0015324	0.685724	0.488814	0.197827	0.935713	0.655753	1	-0.0958613	0.488814	Acebutolol
HMDB0015328	0.0370497	0.7111	0.662808	1.05171	0.824335	1	0.0727301	0.7111	Captopril
HMDB0015340	0.235593	0.809089	0.998908	0.927531	0.888712	1	-0.108532	0.809089	Dezocine
HMDB0015342	0.657342	0.0488165	0.146586	0.512453	0.126262	1	-0.964507	0.0488165	Clarithromycin
HMDB0015371	0.122792	0.580138	0.784728	1.06991	0.725503	1	0.0974931	0.580138	Gemfibrozil
HMDB0015389	0.368222	0.298527	0.406254	1.23716	0.470829	1	0.307032	0.298527	Desonide
HMDB0015390	1.41116	3.62098e-05	2.19445e-07	0.4071	0.000319191	0.000318415	-1.29655	3.62098e-05	Sitagliptin
HMDB0015412	0.382279	0.253218	0.318663	1.81477	0.418751	1	0.85979	0.253218	Sulfacytine
HMDB0015414	1.07376	1.55491e-07	4.62536e-08	0.479456	2.30223e-06	6.7114e-05	-1.06053	1.55491e-07	Rolitetracycline
HMDB0015421	1.14059	0.0557386	0.0463552	0.48308	0.140411	1	-1.04966	0.0557386	Cefamandole
HMDB0015441	1.57788	2.24732e-06	3.24553e-06	0.377769	2.62973e-05	0.00470927	-1.40443	2.24732e-06	Aprobarbital
HMDB0015447	0.827383	0.661548	6.20848e-05	1.15455	0.790046	0.090085	0.207335	0.661548	Penbutolol
HMDB0015459	0.496517	0.356561	0.105492	1.1997	0.52757	1	0.262674	0.356561	Cortisone acetate
HMDB0015478	2.83566	7.61661e-06	2.21739e-16	0.317008	7.89407e-05	3.21743e-13	-1.65741	7.61661e-06	Bambuterol
HMDB0015495	0.817802	0.00292644	0.00825411	0.710099	0.0144924	1	-0.493908	0.00292644	Ajmaline
HMDB0015496	1.00356	0.683901	0.0134827	0.937342	0.8067	1	-0.0933521	0.683901	Amrinone
HMDB0015498	2.2419	5.90137e-05	2.01994e-06	0.5652	0.000478373	0.00293094	-0.823167	5.90137e-05	Aprindine
HMDB0015535	1.75178	0.000769179	9.90502e-05	0.57949	0.00459292	0.143722	-0.787145	0.000769179	Cilastatin
HMDB0015549	0.60531	0.280663	0.00176142	0.725558	0.453035	1	-0.462836	0.280663	Hydroxychloroquine
HMDB0015559	0.063246	0.918044	0.637096	0.981049	0.948101	1	-0.0276025	0.918044	Thioproperazine
HMDB0015564	1.61165	1.19609e-05	1.44996e-07	2.55474	0.000121365	0.000210389	1.35318	1.19609e-05	Lincomycin
HMDB0015568	1.86053	3.75036e-06	8.98264e-08	0.609954	4.15403e-05	0.000130338	-0.713227	3.75036e-06	Vorinostat
HMDB0015575	0.128671	0.343837	0.4512	0.647805	0.514892	1	-0.626369	0.343837	Trioxsalen
HMDB0015579	0.410548	0.536478	0.264378	1.43713	0.698486	1	0.523187	0.536478	Quinestrol
HMDB0015589	0.0494457	0.28366	0.491501	0.65928	0.454797	1	-0.601036	0.28366	Flunarizine
HMDB0015594	1.33681	0.555187	4.42817e-05	0.745194	0.707998	0.0642527	-0.424312	0.555187	Nebivolol
HMDB0015596	1.20557	0.0162424	5.90176e-05	0.669345	0.0557214	0.0856345	-0.579178	0.0162424	Vildagliptin
HMDB0015620	0.659812	0.347716	0.0381919	0.823286	0.518536	1	-0.280535	0.347716	Mianserin
HMDB0015640	0.281567	0.0432789	0.208518	0.264051	0.114594	1	-1.92111	0.0432789	Xylometazoline
HMDB0028685	0.0557505	0.57734	0.572874	1.12349	0.725503	1	0.167991	0.57734	Alanylglutamine
HMDB0028690	0.225131	0.0305977	0.986043	1.96328	0.0880897	1	0.973266	0.0305977	Alanylisoleucine
HMDB0028695	0.22395	0.00429189	0.0110253	0.768206	0.01996	1	-0.380435	0.00429189	Alanylproline
HMDB0028699	0.84854	0.021892	0.00627653	1.59669	0.0684597	1	0.675089	0.021892	Alanyltyrosine
HMDB0028728	0.141943	0.344208	0.849446	1.54648	0.514892	1	0.628989	0.344208	Asparaginylcysteine
HMDB0028733	1.83046	2.29644e-07	3.32595e-07	0.475127	3.2668e-06	0.000482595	-1.07361	2.29644e-07	Asparaginylhistidine
HMDB0028739	0.403552	0.17091	0.0833046	0.853419	0.319988	1	-0.228675	0.17091	Asparaginyl-Proline
HMDB0028741	1.85273	5.21382e-08	1.02539e-10	5.06021	8.59688e-07	1.48783e-07	2.3392	5.21382e-08	Asparaginyl-Threonine
HMDB0028742	1.16438	0.000179313	7.44847e-10	2.05216	0.00122728	1.08077e-06	1.03714	0.000179313	Asparaginyl-Tryptophan
HMDB0028750	0.801698	0.00580866	0.0140524	1.64879	0.0255693	1	0.721406	0.00580866	Aspartyl-Cysteine
HMDB0028752	0.451097	0.0260453	0.239018	1.73081	0.0784413	1	0.791444	0.0260453	Asp-Glu
HMDB0028755	1.84068	6.36047e-08	2.8332e-09	0.429344	1.02476e-06	4.11097e-06	-1.21979	6.36047e-08	Aspartyl-Histidine
HMDB0028799	0.952756	0.0162157	0.000104692	0.786236	0.0557214	0.151908	-0.346967	0.0162157	Glutaminylhistidine
HMDB0028802	1.07295	0.00450987	0.00033217	1.72554	0.0207083	0.481978	0.787046	0.00450987	Glutaminyllysine
HMDB0028809	1.32555	3.97358e-05	1.20695e-08	2.92476	0.000341164	1.75128e-05	1.54832	3.97358e-05	Glutaminyltyrosine
HMDB0028811	0.512643	0.202896	0.200931	1.44874	0.359749	1	0.534801	0.202896	Glutaminyl-Gamma-glutamate
HMDB0028818	0.193291	0.0514967	0.638623	1.4582	0.131912	1	0.544189	0.0514967	Glutamylglutamic acid
HMDB0028821	1.29918	1.211e-07	4.56896e-08	0.554609	1.84964e-06	6.62956e-05	-0.850457	1.211e-07	Glutamylhistidine
HMDB0028827	1.16363	0.00682067	0.00037582	0.606197	0.0293674	0.545315	-0.722141	0.00682067	Glutamylproline
HMDB0028829	0.394423	0.330752	0.00275322	0.846835	0.499095	1	-0.239848	0.330752	Glu-Thr
HMDB0028843	0.180021	0.1476	0.282304	1.18122	0.289025	1	0.240284	0.1476	Glycyl-Histidine
HMDB0028856	1.62577	6.7556e-12	4.9448e-10	0.405605	1.92203e-10	7.17491e-07	-1.30185	6.7556e-12	Hydroxyprolyl-Alanine
HMDB0028868	0.576404	0.153885	0.0741558	1.74092	0.296924	1	0.799849	0.153885	Hydroxyprolyl-Lysine
HMDB0028869	0.917882	0.0124207	1.29301e-06	0.568907	0.0470546	0.00187615	-0.813735	0.0124207	Hydroxyprolyl-Methionine
HMDB0028881	1.84101	6.42684e-08	2.8332e-09	0.428969	1.02476e-06	4.11097e-06	-1.22105	6.42684e-08	Histidylaspartic acid
HMDB0028886	0.0410322	0.299811	0.687431	1.36031	0.471317	1	0.443933	0.299811	Histidylhydroxyproline
HMDB0028887	1.23244	5.60866e-05	1.27714e-05	0.426646	0.0004572	0.0185313	-1.22889	5.60866e-05	Histidylhistidine
HMDB0028888	1.28574	0.0053148	1.76629e-07	0.73427	0.0237285	0.000256289	-0.445617	0.0053148	Histidylisoleucine
HMDB0028890	0.799111	0.324689	0.086221	1.2099	0.493323	1	0.274889	0.324689	Histidyllysine
HMDB0028891	1.54522	0.00244621	2.55381e-08	0.489396	0.0125422	3.70558e-05	-1.03092	0.00244621	Histidylmethionine
HMDB0028893	0.737778	0.0148528	0.00268124	1.35331	0.0528223	1	0.436488	0.0148528	Histidylproline
HMDB0028894	1.70226	9.60005e-09	2.19036e-10	3.76751	1.83285e-07	3.17821e-07	1.91361	9.60005e-09	Histidylserine
HMDB0028895	0.619457	0.0352183	0.0333832	1.46825	0.098084	1	0.5541	0.0352183	Histidylthreonine
HMDB0028898	0.865627	0.0177007	0.00659112	0.800175	0.0590429	1	-0.321613	0.0177007	Histidylvaline
HMDB0028899	0.947655	0.0188957	0.000110637	0.791469	0.0619179	0.160534	-0.337395	0.0188957	Histidinyl-Gamma-glutamate
HMDB0028900	0.176409	0.0306821	0.962435	1.96451	0.0881578	1	0.974171	0.0306821	Isoleucyl-Alanine
HMDB0028951	1.05568	0.0643459	0.285934	1.3678	0.155093	1	0.451855	0.0643459	Lysylglycine
HMDB0028956	0.0850519	0.555763	0.735536	1.10081	0.707998	1	0.138559	0.555763	Lysyllysine
HMDB0028957	2.42308	4.05118e-05	6.2832e-09	3.30552	0.000343758	9.11692e-06	1.72488	4.05118e-05	Lysylmethionine
HMDB0028961	1.99708	0.00303007	2.57932e-07	3.5785	0.0149545	0.00037426	1.83935	0.00303007	Lysylthreonine
HMDB0028964	2.27001	3.26012e-10	3.01356e-12	0.494914	7.62972e-09	4.37268e-09	-1.01475	3.26012e-10	Lysylvaline
HMDB0028965	1.18229	0.00542984	0.000296329	1.74127	0.0241678	0.429973	0.800136	0.00542984	Lysyl-Gamma-glutamate
HMDB0028981	2.0439	3.65166e-05	5.47894e-08	0.525841	0.000319191	7.94995e-05	-0.927302	3.65166e-05	Methionyl-Proline
HMDB0028982	0.0945398	0.747509	0.746715	1.11511	0.851324	1	0.157188	0.747509	Methionyl-Serine
HMDB0028983	1.09984	0.119068	0.00371586	0.527988	0.248944	1	-0.921423	0.119068	Methionyl-Threonine
HMDB0029010	0.226838	0.00494735	0.0117233	0.772379	0.0224358	1	-0.37262	0.00494735	Prolyl-Alanine
HMDB0029011	1.18198	0.0280946	0.00573469	0.783362	0.0825208	1	-0.35225	0.0280946	Prolyl-Arginine
HMDB0029027	0.430637	0.00261722	0.00907605	0.745101	0.0130951	1	-0.424493	0.00261722	Prolyl-Threonine
HMDB0029045	0.901893	0.0045419	0.00155836	2.69602	0.0207896	1	1.43083	0.0045419	Serylmethionine
HMDB0029049	0.779281	0.229703	0.0782832	5.41692	0.392579	1	2.43747	0.229703	Serylthreonine
HMDB0029058	0.552857	0.0393353	0.0893724	0.334727	0.106723	1	-1.57894	0.0393353	Threonylcysteine
HMDB0029069	0.431225	0.00261193	0.00914769	0.745035	0.0130951	1	-0.424619	0.00261193	Threonylproline
HMDB0029103	1.32555	3.97347e-05	1.20695e-08	2.92477	0.000341164	1.75128e-05	1.54832	3.97347e-05	Tyrosyl-Glutamine
HMDB0029259	0.206874	0.0475883	0.239489	0.71772	0.123525	1	-0.478506	0.0475883	Luteolin 7-O-(2-apiosyl-4-glucosyl-6-malonyl)-glucoside
HMDB0029301	0.167986	0.256306	0.144391	0.716679	0.421395	1	-0.480601	0.256306	5,5',6,6'-Tetrahydroxy-3,3'-biindolyl
HMDB0029305	0.908527	0.00371726	0.00144701	0.735438	0.0178601	1	-0.443325	0.00371726	p-HPEA-EDA
HMDB0029306	1.00446	0.0162441	0.00413664	0.77884	0.0557214	1	-0.360601	0.0162441	4-Ethylphenol
HMDB0029309	0.240117	0.573949	0.356534	1.17643	0.72427	1	0.234415	0.573949	Diosgenin 3-[glucosyl-(1->4)-rhamnosyl-(1->4)-[rhamnosyl-(1->2)]-glucoside]
HMDB0029325	0.215941	0.0421904	0.0960038	1.19932	0.112327	1	0.262215	0.0421904	3,6-Ditigloyloxytropan-7-ol
HMDB0029334	0.244695	0.176745	0.0806969	0.809639	0.328339	1	-0.30465	0.176745	Nummularine B
HMDB0029346	0.861123	0.066448	0.00627653	0.757895	0.158579	1	-0.39993	0.066448	Neryl glucoside
HMDB0029355	0.701297	0.359334	0.0445345	1.47337	0.530342	1	0.55912	0.359334	N-Phenylacetylaspartic acid
HMDB0029369	1.08078	0.000118273	0.000639951	0.374032	0.00085807	0.928569	-1.41877	0.000118273	Neosaxitoxin
HMDB0029394	1.18116	0.000785686	5.69496e-05	0.177894	0.00465319	0.0826339	-2.49091	0.000785686	gamma-L-Glutamyl-S-(2-carboxy-1-propyl)cysteinylglycine
HMDB0029404	1.756	8.33247e-15	1.8532e-16	0.40677	5.2567e-13	2.689e-13	-1.29771	8.33247e-15	(S)-a-Amino-2,5-dihydro-5-oxo-4-isoxazolepropanoic acid N2-glucoside
HMDB0029416	1.65985	3.72895e-07	1.9597e-08	0.258379	5.10444e-06	2.84353e-05	-1.95244	3.72895e-07	Targinine
HMDB0029418	0.96914	0.00371498	0.0718072	2.45759	0.0178601	1	1.29725	0.00371498	S-Cysteinosuccinic acid
HMDB0029419	0.926071	8.43769e-05	0.000126182	1.90959	0.000651228	0.183089	0.933267	8.43769e-05	Gly-Gly-Gly
HMDB0029422	0.0491338	0.826793	0.127873	0.943869	0.901151	1	-0.0833418	0.826793	L-Histidine trimethylbetaine
HMDB0029430	0.00152974	0.852889	0.919037	0.910356	0.915084	1	-0.135497	0.852889	Methionine sulfoximine
HMDB0029444	0.00538001	0.0359214	0.0240874	0.76071	0.0996595	1	-0.394581	0.0359214	2-Pyrrolidineacetic acid
HMDB0029508	0.0371297	0.830649	0.653605	0.939644	0.902909	1	-0.0898142	0.830649	Laccaic acid D
HMDB0029513	1.7623	2.01547e-08	2.68494e-09	0.363031	3.61043e-07	3.89585e-06	-1.46184	2.01547e-08	Myricatin
HMDB0029556	0.260313	0.0774464	0.135478	1.2582	0.17809	1	0.331363	0.0774464	Glycerol tribenzoate
HMDB0029593	0.329099	0.319546	0.397554	0.964602	0.489094	1	-0.0519946	0.319546	Trichloroethylene
HMDB0029604	0.938651	0.122989	0.00169321	0.728788	0.253229	1	-0.456428	0.122989	Lubiminol
HMDB0029668	0.385693	0.598345	0.216216	0.960032	0.742043	1	-0.0588462	0.598345	Eremopetasinorol
HMDB0029670	0.914527	0.0420606	0.00118852	0.808788	0.112187	1	-0.306166	0.0420606	Epoxyeremopetasinorol
HMDB0029700	0.525257	0.0858368	0.422791	1.70417	0.193487	1	0.769067	0.0858368	Cinnamyl benzoate
HMDB0029721	0.433453	0.639339	0.109609	0.97148	0.77192	1	-0.0417444	0.639339	2,3,5-Trimethylfuran
HMDB0029737	2.88887	1.6976e-15	3.10193e-15	0.363624	1.23161e-13	4.50089e-12	-1.45948	1.6976e-15	Indole-3-carboxaldehyde
HMDB0029738	0.0979846	0.196587	0.0889543	0.85941	0.352593	1	-0.218581	0.196587	Indole-3-methyl acetate
HMDB0029739	0.777962	0.14144	0.00465677	0.829924	0.279605	1	-0.268949	0.14144	Indole-3-acetamide
HMDB0029750	0.731416	0.181651	0.0965423	0.890557	0.334913	1	-0.16722	0.181651	Methyl 2-furoate
HMDB0029820	0.398772	0.875694	0.304554	0.98324	0.926116	1	-0.0243852	0.875694	2,6-Diisopropyl-3-methylphenol
HMDB0029833	1.25546	0.00381262	0.000318749	0.64285	0.0182578	0.462504	-0.637445	0.00381262	Cyclodopa glucoside
HMDB0029865	0.935792	0.221514	0.0741545	0.865686	0.383095	1	-0.208085	0.221514	Umbelliferone
HMDB0029874	0.785815	0.60654	0.770285	1.0456	0.746471	1	0.0643256	0.60654	Squamolone
HMDB0029881	0.283167	0.439309	0.485591	1.4536	0.604667	1	0.539628	0.439309	D-Glucaric acid
HMDB0029888	0.489062	0.860937	0.108956	0.928826	0.917772	1	-0.106521	0.860937	Sorbitan stearate
HMDB0029953	2.12114	1.35529e-06	2.25646e-08	2.75943	1.63877e-05	3.27413e-05	1.46437	1.35529e-06	D-erythro-D-galacto-octitol
HMDB0029955	2.14269	3.37083e-13	8.2112e-13	0.289517	1.43855e-11	1.19144e-09	-1.78828	3.37083e-13	D-erythro-L-galacto-Nonulose
HMDB0029957	0.412138	0.117893	0.142288	0.76028	0.247559	1	-0.395397	0.117893	Squamocin K
HMDB0029984	0.409364	0.133186	0.0566152	0.744397	0.267293	1	-0.425856	0.133186	1-Isomangostin hydrate
HMDB0030082	0.0674273	0.151891	0.788868	1.33888	0.295342	1	0.421022	0.151891	5-(2,3-Dihydroxy-3-methylbutyl)-4-(3,4-epoxy-4-methylpentanoyl)-3,4-dihydroxy-2-isopentanoyl-2-cyclopenten-1-one
HMDB0030119	0.624453	0.122439	0.00893474	0.754363	0.253052	1	-0.40667	0.122439	Perulactone B
HMDB0030148	1.13821	0.0445418	0.000182419	0.721687	0.117084	0.26469	-0.470556	0.0445418	Prehumulinic acid
HMDB0030156	0.99196	0.0136225	0.00059436	0.716475	0.0495112	0.862416	-0.481013	0.0136225	Austalide J
HMDB0030164	0.461817	0.255671	0.00427768	0.762461	0.421089	1	-0.391264	0.255671	Cyclonormammein
HMDB0030180	1.94257	2.28974e-12	2.03447e-13	0.357381	7.8366e-11	2.95202e-10	-1.48447	2.28974e-12	Crustecdysone
HMDB0030227	0.138523	0.28124	0.241696	1.59662	0.453035	1	0.675024	0.28124	5-Methoxycanthin-6-one
HMDB0030229	0.776108	0.0214701	0.0183945	0.601235	0.0677243	1	-0.734	0.0214701	Lagerstroemine
HMDB0030244	0.851936	0.303308	0.0678473	0.833554	0.473735	1	-0.262652	0.303308	Graveolinine
HMDB0030272	0.424939	0.429285	0.00686908	0.63375	0.598335	1	-0.658014	0.429285	Carpaine
HMDB0030327	0.108224	0.423971	0.132716	0.865789	0.593933	1	-0.207912	0.423971	Perlolyrine
HMDB0030361	1.03463	0.000127505	2.18144e-05	0.741351	0.000911382	0.0316526	-0.431772	0.000127505	(-)-Aspidospermine
HMDB0030383	0.715287	0.123037	0.253271	0.679959	0.253229	1	-0.556481	0.123037	Zapotidine
HMDB0030395	0.186293	0.898877	0.833596	0.961426	0.939048	1	-0.056752	0.898877	Manglupenone
HMDB0030416	0.074539	0.97738	0.19503	1.00611	0.988278	1	0.00879502	0.97738	Avenic acid A
HMDB0030425	0.0015323	0.688058	0.503614	0.920396	0.809053	1	-0.119674	0.688058	Linalyl propionate
HMDB0030447	2.10194	0.000499777	1.5324e-10	0.427029	0.00312576	2.22351e-07	-1.22759	0.000499777	Phomopsin A
HMDB0030448	0.591541	0.803908	0.153509	1.16017	0.88436	1	0.214336	0.803908	Narasin
HMDB0030452	1.24449	1.65393e-05	2.60953e-05	0.537371	0.000162152	0.0378643	-0.89601	1.65393e-05	Blasticidin S
HMDB0030459	0.42007	0.0532018	0.0230946	0.760815	0.135728	1	-0.394382	0.0532018	Hordatine B
HMDB0030461	0.657162	0.282444	0.0477686	0.873116	0.454352	1	-0.195754	0.282444	Hordatine A
HMDB0030555	0.586892	0.42557	0.0420276	0.908992	0.595469	1	-0.13766	0.42557	Tocopheronic acid
HMDB0030590	1.21157	0.0892831	0.0453976	0.885855	0.199307	1	-0.174857	0.0892831	Dihydrosterigmatocystin
HMDB0030625	0.32424	0.0888911	0.223302	1.2456	0.198738	1	0.316835	0.0888911	Castacrenin A
HMDB0030631	0.0914402	0.976542	0.403262	0.990282	0.988123	1	-0.0140893	0.976542	Rubraflavone D
HMDB0030672	0.792596	0.019965	0.00578212	0.792905	0.0639497	1	-0.33478	0.019965	Obtustyrene
HMDB0030689	1.29104	0.161065	0.129387	0.913575	0.307189	1	-0.130405	0.161065	6''-O-Acetyldaidzin
HMDB0030737	0.929558	0.895268	0.0242006	0.976514	0.937253	1	-0.0342872	0.895268	Capsianoside V
HMDB0030759	0.395237	0.0707156	0.0434033	0.870185	0.166077	1	-0.200606	0.0707156	(R)-Pterosin B
HMDB0030763	0.203229	0.692603	0.0907496	0.939144	0.812423	1	-0.0905824	0.692603	(10S,11S)-Pterosin C
HMDB0030764	0.317609	0.754972	0.145773	0.950674	0.855163	1	-0.0729771	0.754972	Acetylpterosin C
HMDB0030767	0.626103	0.451024	0.264624	1.19867	0.617393	1	0.26143	0.451024	11,12-Dimethoxydihydrokawain
HMDB0030775	0.877745	0.0157558	0.00963706	2.43756	0.0548969	1	1.28544	0.0157558	Hyperoside
HMDB0030777	1.74862	0.0155299	0.000283833	0.676081	0.0544297	0.411842	-0.564733	0.0155299	Malvidin 3-glucoside
HMDB0030810	0.638259	0.0423413	0.0724284	0.824691	0.112522	1	-0.278074	0.0423413	Porson
HMDB0030857	0.443565	0.163902	0.0336624	1.62304	0.309443	1	0.698696	0.163902	Aurasperone B
HMDB0030896	0.658994	0.0712557	0.185472	0.491026	0.167031	1	-1.02613	0.0712557	Momordicilin
HMDB0030905	0.0525742	0.120554	0.0820909	0.869429	0.250783	1	-0.201859	0.120554	1-(4-Methoxyphenyl)-1-penten-3-one
HMDB0030924	0.586599	0.148167	0.1374	0.819791	0.289369	1	-0.286672	0.148167	2-Tetradecanone
HMDB0030988	2.11234	5.60258e-12	1.14152e-10	0.581178	1.65905e-10	1.65634e-07	-0.782948	5.60258e-12	5-(2-Methylpropyl)tetrahydro-2-oxo-3-furancarboxylic acid
HMDB0031006	0.2876	0.324321	0.900351	0.888465	0.493323	1	-0.170614	0.324321	1-Acetoxy-2-hydroxy-16-heptadecen-4-one
HMDB0031057	1.03151	0.54848	0.00154409	1.43159	0.706013	1	0.517622	0.54848	2-Hydroxypalmitic Acid
HMDB0031060	0.126236	0.0290595	0.24112	1.4581	0.0845696	1	0.544086	0.0290595	(R)-2-Hydroxysterculic acid
HMDB0031078	0.371909	0.472582	0.15476	1.8321	0.639661	1	0.873495	0.472582	Pentadecanal
HMDB0031110	0.242936	0.401864	0.849776	0.681397	0.57676	1	-0.553433	0.401864	Glycerol tritridecanoate
HMDB0031181	0.0655226	0.386072	0.885512	1.10459	0.561231	1	0.143515	0.386072	Homodihydrojasmone
HMDB0031211	0.495921	0.476017	0.109456	1.16277	0.64232	1	0.217567	0.476017	Endrin
HMDB0031315	0.611154	0.740585	0.0248862	1.07975	0.847653	1	0.110698	0.740585	1-(beta-D-Glucopyranosyloxy)-3-octanone
HMDB0031328	0.385272	0.132712	0.130062	1.17603	0.26671	1	0.233919	0.132712	1-Isothiocyanatobutane
HMDB0031360	2.70806	9.69993e-18	1.57586e-23	0.279827	9.38307e-16	2.28658e-20	-1.83739	9.69993e-18	L-cis-Cyclo(aspartylphenylalanyl)
HMDB0031457	0.236428	0.252866	0.415584	1.09907	0.418751	1	0.136281	0.252866	Corilagin
HMDB0031496	1.10057	0.00518616	0.000875523	0.788591	0.0232257	1	-0.34265	0.00518616	2-Hexenal
HMDB0031622	0.315582	0.836768	0.513994	0.979647	0.904187	1	-0.0296665	0.836768	6-Phenyl-3-hexen-2-one
HMDB0031675	0.443652	0.79226	0.0831797	0.891977	0.877534	1	-0.164921	0.79226	3beta-Acetoxy-11alpha-methoxy-12-ursen-28-oic acid
HMDB0031678	1.16081	0.592178	0.0688669	0.925769	0.73629	1	-0.111277	0.592178	Pipericine
HMDB0031740	1.22756	0.00260387	0.00333743	0.774811	0.0130951	1	-0.368083	0.00260387	Methyl dihydrojasmonate
HMDB0031758	0.764467	0.0446257	0.0308974	0.750589	0.117092	1	-0.413905	0.0446257	Allithiamine
HMDB0031762	0.856177	0.00602284	0.0696742	0.465309	0.0263227	1	-1.10374	0.00602284	Carbadox
HMDB0031770	0.579566	0.541076	0.257769	0.945495	0.700984	1	-0.0808585	0.541076	Carbofuran
HMDB0031781	0.089167	0.681342	0.5221	1.13865	0.804923	1	0.187325	0.681342	O-Ethyl S,S-diphenyl phosphorodithioate
HMDB0031799	0.730747	0.701869	0.144923	1.14177	0.818659	1	0.191267	0.701869	Malonoben
HMDB0031810	0.0024457	0.0038549	0.247724	1.59128	0.0183995	1	0.670184	0.0038549	Tridemorph
HMDB0031815	0.0716696	0.798045	0.919037	0.908519	0.880581	1	-0.138412	0.798045	Dicloralurea
HMDB0031827	1.26629	0.00204345	0.000296424	1.95856	0.0108214	0.430112	0.969793	0.00204345	Fumonisin FP2
HMDB0031830	0.705975	0.103695	0.0511968	0.841819	0.223901	1	-0.248419	0.103695	Ginsenoside Rg5
HMDB0031838	1.70851	7.32886e-07	7.45274e-08	0.298576	9.4948e-06	0.000108139	-1.74383	7.32886e-07	Asparagoside E
HMDB0031863	0.170867	0.223988	0.701633	0.442514	0.385994	1	-1.1762	0.223988	gamma-Glutamyl-S-methylcysteine sulfoxide
HMDB0031963	0.954761	0.021677	0.0318507	0.754831	0.0680807	1	-0.405775	0.021677	(3b,6b,8a,12a)-8,12-Epoxy-7(11)-eremophilene-6,8,12-trimethoxy-3-ol
HMDB0031978	0.497826	0.728434	0.215949	1.1633	0.837611	1	0.218219	0.728434	Methyl (9Z)-6'-oxo-6,6'-diapo-6-carotenoate
HMDB0031987	0.935465	0.235919	0.0248635	0.775959	0.400841	1	-0.365948	0.235919	Sulforhodamine B
HMDB0032002	0.132465	0.0443219	0.223962	0.763543	0.116717	1	-0.389219	0.0443219	Dehydrotomatine
HMDB0032010	0.916874	0.00952714	0.000954788	0.748435	0.0383997	1	-0.418052	0.00952714	Gibberellin A110
HMDB0032069	0.304664	0.356682	0.188133	0.916198	0.52757	1	-0.126269	0.356682	Brevetoxin B2
HMDB0032111	0.693049	0.0157693	0.0315202	0.775121	0.0548969	1	-0.367507	0.0157693	Adlupone
HMDB0032121	0.049039	0.963661	0.409427	0.995975	0.980555	1	-0.00581872	0.963661	Annuionone B
HMDB0032142	0.181355	0.63931	0.483257	0.940671	0.77192	1	-0.0882377	0.63931	2,4-Dimethylbenzaldehyde
HMDB0032197	1.00508	0.0204763	0.00680074	1.61718	0.0651558	1	0.69348	0.0204763	Cellulose, microcrystalline
HMDB0032210	0.50493	0.70338	0.116779	0.817297	0.819105	1	-0.291068	0.70338	N-Cyclopropyl-trans-2-cis-6-nonadienamide
HMDB0032293	0.420879	0.614494	0.156498	0.906413	0.753704	1	-0.141759	0.614494	N-Gluconyl ethanolamine
HMDB0032332	1.69112	1.77215e-08	3.21663e-08	0.452678	3.21423e-07	4.66733e-05	-1.14344	1.77215e-08	Hydroxylated lecithin
HMDB0032346	2.53835	4.69182e-24	1.06622e-20	0.323254	8.50979e-22	1.54708e-17	-1.62926	4.69182e-24	(+/-)-Isobutyl 3-methylthiobutyrate
HMDB0032358	0.280239	0.103672	0.272031	0.32666	0.223901	1	-1.61414	0.103672	Lauroyl diethanolamide
HMDB0032389	0.200528	0.0639019	0.188368	1.41534	0.154536	1	0.50115	0.0639019	Methyl acrylate-divinylbenzene, completely hydrolyzed, copolymer
HMDB0032394	0.572155	0.0104667	0.0092198	0.733151	0.0412695	1	-0.447818	0.0104667	6-Methylcoumarin
HMDB0032412	0.342623	0.556249	0.342409	0.914249	0.707998	1	-0.129341	0.556249	Methyl beta-naphthyl ketone
HMDB0032476	1.52244	0.600098	0.140626	0.95173	0.742043	1	-0.0713765	0.600098	Polyoxyethylene (600) monoricinoleate
HMDB0032477	0.153751	0.647923	0.847409	1.18709	0.777943	1	0.247428	0.647923	Polyoxyethylene 40 monostearate
HMDB0032562	1.00122	0.00132137	0.00163204	0.827032	0.00746034	1	-0.273984	0.00132137	Diphenylamine
HMDB0032575	0.430304	0.765127	0.785747	0.920935	0.86062	1	-0.118829	0.765127	Butylparaben
HMDB0032666	0.637624	0.71128	0.0592707	1.0841	0.824335	1	0.116496	0.71128	(3beta,5alpha,9alpha,22E,24R)-5,9-Epidioxy-3-hydroxyergosta-7,22-dien-6-one
HMDB0032697	0.414827	0.004129	0.00597552	0.631735	0.0194519	1	-0.662608	0.004129	1b-Furanoeudesm-4(15)-en-1-ol acetate
HMDB0032702	0.98249	9.69116e-05	2.45879e-05	0.682607	0.000721122	0.0356771	-0.550874	9.69116e-05	Zeranol
HMDB0032740	0.562843	0.101603	0.198408	0.656863	0.221359	1	-0.606335	0.101603	N-Hexadecanoylpyrrolidine
HMDB0032763	0.0629445	0.578424	0.430868	0.890254	0.725503	1	-0.167711	0.578424	N2-Oxalylarginine
HMDB0032797	0.357616	0.0988723	0.955837	1.574	0.215735	1	0.65444	0.0988723	Jasmonic acid
HMDB0032798	0.892837	0.000217419	0.000530226	0.529721	0.00146053	0.769358	-0.916695	0.000217419	(R)-1-O-[b-D-Apiofuranosyl-(1->2)-b-D-glucopyranoside]-1,3-octanediol
HMDB0032802	0.509832	0.370324	0.0240282	0.822745	0.541674	1	-0.281483	0.370324	4-[(4'-O-Acetyl-alpha-L-rhamnosyloxy)benzyl]isothiocyanate
HMDB0032819	1.07304	0.00448514	3.80565e-05	0.733775	0.0206707	0.05522	-0.44659	0.00448514	Gibberellin A113
HMDB0032820	0.97832	0.016164	0.00194185	0.751461	0.0557214	1	-0.41223	0.016164	Gibberellin A115
HMDB0032843	0.961882	0.0280727	0.00336649	0.687187	0.0825208	1	-0.541226	0.0280727	AS 1-5
HMDB0032895	0.271215	0.362788	0.211267	0.894058	0.533339	1	-0.161559	0.362788	3b-Hydroxy-6b-angeloyloxy-7(11)-eremophilen-12,8b-olide
HMDB0032896	0.558631	0.826365	0.0124602	0.953419	0.901151	1	-0.0688178	0.826365	3-Oxo-6b-angeloyloxy-7(11)-eremophilen-12,8a-olide
HMDB0032941	0.611516	0.0292111	0.0844978	0.616305	0.0847707	1	-0.698284	0.0292111	Momorcharaside B
HMDB0032949	1.00673	0.92544	0.249932	1.01268	0.95244	1	0.0181851	0.92544	9-Oxoasimicinone
HMDB0032959	0.13196	0.498487	0.335987	1.13993	0.663583	1	0.188951	0.498487	1-Octen-3-yl glucoside
HMDB0032981	0.0649779	0.242108	0.451668	0.0862605	0.406596	1	-3.53516	0.242108	2,3-Diphenylpyrazine
HMDB0032998	0.0925386	0.441841	0.984371	0.740096	0.607096	1	-0.434216	0.441841	2-Methoxyxanthone
HMDB0033115	2.87181	1.45386e-14	2.05683e-15	0.347071	8.78982e-13	2.98446e-12	-1.5267	1.45386e-14	6-Methylquinoline
HMDB0033135	0.59304	0.0126411	0.0134366	0.761214	0.0471524	1	-0.393626	0.0126411	Pyrimethanil
HMDB0033138	0.389564	0.00109329	0.0305791	2.07804	0.00632019	1	1.05522	0.00109329	Methyl salicylate O-[rhamnosyl-(1->6)-glucoside]
HMDB0033139	0.308039	0.673597	0.622548	0.903835	0.799345	1	-0.145869	0.673597	Sulfaquinoxaline
HMDB0033171	0.362942	0.0653728	0.206499	1.82711	0.156841	1	0.869561	0.0653728	1-Methylpyrrolo[1,2-a]pyrazine
HMDB0033198	0.191625	0.24904	0.211267	0.896269	0.415401	1	-0.157996	0.24904	(5alpha,6beta,14alpha,20R,22R)-5,6,14,20,27-Pentahydroxy-1-oxowith-24-enolide
HMDB0033207	1.39274	0.000119664	0.000574308	2.46097	0.000859566	0.83332	1.29923	0.000119664	Coagulin R 3-glucoside
HMDB0033235	0.572652	0.0231945	0.0118133	0.792721	0.0717597	1	-0.335115	0.0231945	8,12-Epoxy-4(15),7,11-eudesmatrien-1-one
HMDB0033241	0.418466	0.299761	0.836561	0.84769	0.471317	1	-0.238391	0.299761	Glycylalanylprolylmethionylphenylalanylvalinamide
HMDB0033249	2.44614	6.83875e-13	5.44734e-14	0.406424	2.61132e-11	7.90409e-11	-1.29894	6.83875e-13	6-Chloro-N-(1-methylethyl)-1,3,5-triazine-2,4-diamine
HMDB0033251	0.780919	0.0121237	0.00502171	0.784632	0.0462823	1	-0.349912	0.0121237	Phenylmethyl benzeneacetate
HMDB0033405	0.910039	3.15959e-07	8.15421e-08	0.553164	4.40823e-06	0.000118318	-0.854221	3.15959e-07	Quillaic acid 3-[rhamnosyl-(1->3)-[galactosyl-(1->2)]-glucuronide]
HMDB0033429	1.71818	0.000109708	7.9553e-06	0.595877	0.000799933	0.0115431	-0.746912	0.000109708	Tanakamine
HMDB0033451	0.184962	0.420174	0.590694	1.54975	0.591001	1	0.632039	0.420174	Cadabicine
HMDB0033459	0.309023	0.0176311	0.0623503	0.679504	0.0589464	1	-0.557447	0.0176311	Flazine
HMDB0033461	1.69616	1.39099e-08	1.09871e-09	0.431042	2.6212e-07	1.59422e-06	-1.2141	1.39099e-08	4-Coumaroylputrescine
HMDB0033467	0.690253	0.0102345	0.00158323	0.659328	0.0405745	1	-0.600931	0.0102345	Dicaffeoylputrescine
HMDB0033502	0.163809	0.0593694	0.330608	1.2762	0.14676	1	0.35185	0.0593694	Lyciumoside IX
HMDB0033504	0.565398	0.00976562	0.00825468	0.738659	0.0391434	1	-0.43702	0.00976562	AF Toxin II
HMDB0033525	0.308774	0.710511	0.741618	1.04222	0.824335	1	0.0596585	0.710511	2,4-Undecadiene-8,10-diynoic acid 2,3-dehydropiperidide
HMDB0033548	0.132153	0.744813	0.825731	1.02199	0.850294	1	0.0313836	0.744813	4-Hydroxy-5-methyl-3(2H)-thiophenone
HMDB0033553	1.23031	0.00239882	1.4357e-05	1.65057	0.0123429	0.020832	0.722968	0.00239882	3-[(3-Methylbutyl)nitrosoamino]-2-butanone
HMDB0033580	2.05522	0.609299	3.11966e-08	1.21013	0.747964	4.52663e-05	0.275159	0.609299	28-Glucosylarjunolate 3-[rhamnosyl-(1->3)-glucuronide]
HMDB0033581	1.82581	0.0418171	0.00188909	0.67574	0.11195	1	-0.565459	0.0418171	Melilotoside
HMDB0033608	0.45147	0.210428	0.259546	0.624328	0.367711	1	-0.679624	0.210428	2-Heptadecylfuran
HMDB0033612	0.790567	0.368002	0.000940318	0.825126	0.53991	1	-0.277313	0.368002	Glabrin C
HMDB0033617	0.366759	0.137792	0.0178934	0.67823	0.273885	1	-0.560153	0.137792	Vignatic acid B
HMDB0033627	0.163281	0.206531	0.853738	1.22842	0.364128	1	0.296806	0.206531	D-Erythroascorbic acid 1'-a-D-glucoside
HMDB0033630	0.64749	0.154868	0.0882107	0.827461	0.298028	1	-0.273237	0.154868	Lactapiperanol C
HMDB0033678	1.3578	0.138375	1.79082e-05	0.651594	0.274293	0.0259848	-0.617954	0.138375	gamma-Chaconine
HMDB0033680	0.760632	0.0748548	0.0206008	1.23212	0.174061	1	0.301147	0.0748548	Falcarindione
HMDB0033731	2.70412	1.6501e-16	4.09519e-16	0.344432	1.49535e-14	5.94211e-13	-1.53771	1.6501e-16	Quinoline
HMDB0033750	0.310289	0.579715	0.809658	1.0619	0.725503	1	0.0866491	0.579715	D-Glycero-D-galacto-heptitol
HMDB0033845	0.492571	0.233699	0.0564643	0.747936	0.397535	1	-0.419013	0.233699	(Z)-5-[(5-Methyl-2-thienyl)methylene]-2(5H)-furanone
HMDB0033846	1.26815	0.000941726	4.4448e-05	0.188458	0.00553216	0.064494	-2.40768	0.000941726	Corchoroside A
HMDB0033917	0.115019	0.397588	0.701178	0.872662	0.571755	1	-0.196506	0.397588	4-Hydroxy-3-methoxy-2,10-bisaboladien-9-one
HMDB0033932	0.182069	0.573326	0.744893	0.778321	0.72427	1	-0.361564	0.573326	Cinnatriacetin A
HMDB0033941	0.347011	0.344125	0.0604971	0.878628	0.514892	1	-0.186676	0.344125	Falcarindiol
HMDB0034073	0.123459	0.0056775	0.00245354	1.54224	0.0251928	1	0.625026	0.0056775	Vicine
HMDB0034146	2.33799	1.1385e-13	4.76982e-19	0.342874	5.32889e-12	6.92101e-16	-1.54425	1.1385e-13	Octadecanamide
HMDB0034191	0.60648	0.950953	0.667737	1.00791	0.973084	1	0.0113725	0.950953	Withaperuvin B
HMDB0034194	0.686177	0.373388	0.928162	1.09588	0.545606	1	0.132094	0.373388	Jurubine
HMDB0034205	1.17279	0.0469736	0.012246	1.33467	0.122148	1	0.416486	0.0469736	Demissine
HMDB0034240	0.544874	0.025849	0.0124517	0.760609	0.0782545	1	-0.394773	0.025849	Styrene
HMDB0034297	2.6874	3.11793e-28	8.6787e-31	0.0752391	1.13103e-25	1.25928e-27	-3.73237	3.11793e-28	Ricinoleic acid
HMDB0034304	1.83432	8.00593e-06	8.33921e-09	0.102295	8.23873e-05	1.21002e-05	-3.28919	8.00593e-06	Tuberoside D
HMDB0034346	0.600378	0.00910028	0.00691971	1.4609	0.0370913	1	0.546861	0.00910028	4-Deoxyphysalolactone
HMDB0034363	0.44391	0.839765	0.411741	1.03094	0.904602	1	0.0439573	0.839765	Monocrotaline
HMDB0034406	0.892621	0.247164	0.0277995	0.839495	0.41365	1	-0.252407	0.247164	5alpha-Androst-16-en-3-one
HMDB0034436	1.34341	2.61707e-05	0.0001674	0.745836	0.000243421	0.242897	-0.42307	2.61707e-05	Rotenone
HMDB0034437	0.742852	0.0150032	0.0214399	0.631273	0.0530965	1	-0.663664	0.0150032	Biphenyl
HMDB0034492	1.02983	0.0856916	0.00435286	0.830046	0.193487	1	-0.268736	0.0856916	Dihydrovaltrate
HMDB0034510	0.87918	0.033398	0.00225204	0.607815	0.0942562	1	-0.718295	0.033398	Erythrodiol 3-decanoate
HMDB0034623	1.41815	0.180162	0.0122723	0.828247	0.333014	1	-0.271868	0.180162	N-[(4E,8Z)-1,3-dihydroxyoctadeca-4,8-dien-2-yl]hexadecanamide 1-glucoside
HMDB0034635	1.71101	2.86622e-05	5.24948e-06	2.79982	0.000261565	0.00761699	1.48533	2.86622e-05	Esculentoside E
HMDB0034660	0.189872	0.432346	0.948337	0.801317	0.600894	1	-0.319555	0.432346	Heterophyllin
HMDB0034662	1.04635	0.00248134	0.00109139	0.692766	0.0126776	1	-0.529561	0.00248134	Dihydrofukinolide
HMDB0034675	0.387145	0.358722	0.665753	1.6947	0.530046	1	0.761029	0.358722	(S)-2,3-Dihydro-3,5-dihydroxy-2-oxo-3-indoleacetic acid 5-[glucosyl-(1->4)-b-D-glucoside]
HMDB0034707	1.04061	0.00850817	0.0265766	2.49591	0.0350313	1	1.31957	0.00850817	Epicatechin-(2beta->7,4beta->6)-catechin
HMDB0034713	0.89618	0.439344	1.36179e-05	0.806298	0.604667	0.0197595	-0.310615	0.439344	Fumonisin A1
HMDB0034726	0.243735	0.862394	0.894021	1.01565	0.917772	1	0.0223976	0.862394	Momordicinin
HMDB0034731	0.645064	0.02335	0.0688669	1.28866	0.0718935	1	0.365874	0.02335	Tomatidine
HMDB0034749	1.2639	0.122602	7.71278e-07	0.753784	0.253052	0.00111913	-0.407777	0.122602	Icariside E5
HMDB0034780	0.818393	0.302506	0.00981546	0.801312	0.472992	1	-0.319563	0.302506	Capsiate
HMDB0034817	0.448615	0.893706	0.803336	0.983218	0.936971	1	-0.0244173	0.893706	Betavulgaroside X
HMDB0034818	0.306859	0.817189	0.673621	1.03864	0.895487	1	0.0547011	0.817189	(3b,22a)-12-Oleanene-3,22,24,29-tetrol 3-[arabinosyl-(1->3)-arabinoside]
HMDB0034853	0.690501	0.0274941	0.00193571	0.712801	0.0812503	1	-0.488429	0.0274941	Cyprodinil
HMDB0034873	0.941875	0.0585543	0.0140558	0.726192	0.145483	1	-0.461576	0.0585543	Ethyl 2-hydroxy-3-(3-indolyl)propanoate glucoside
HMDB0034879	0.0414119	0.627333	0.278705	0.903158	0.764335	1	-0.146949	0.627333	1-[(5-Amino-5-carboxypentyl)amino]-1-deoxyfructose
HMDB0034952	0.00331714	0.134901	0.194724	0.878189	0.269941	1	-0.187396	0.134901	Persicaxanthin
HMDB0035080	1.22406	0.00212331	0.0018795	2.80621	0.0111225	1	1.48862	0.00212331	Miltirone
HMDB0035121	0.522442	0.000662881	0.0111846	0.263822	0.00404134	1	-1.92236	0.000662881	Oryzanol C
HMDB0035145	0.254729	0.141992	0.399663	1.85484	0.279934	1	0.891293	0.141992	Chrycolide
HMDB0035154	0.0245989	0.827246	0.75207	1.06345	0.901151	1	0.0887546	0.827246	(2Z,6E)-3,7,11,15,19-Pentamethyl-2,6-eicosadien-1-ol
HMDB0035214	0.116613	0.926976	0.392072	1.03355	0.953255	1	0.0476051	0.926976	Emodin
HMDB0035293	0.746795	0.54062	0.166159	0.920519	0.700984	1	-0.11948	0.54062	Norambreinolide
HMDB0035473	0.370643	0.0331502	0.435892	1.53923	0.0940666	1	0.62221	0.0331502	Avocadyne
HMDB0035480	1.37272	0.014995	6.53829e-05	0.723011	0.0530965	0.0948706	-0.467911	0.014995	N-[(4E,8E)-1,3-dihydroxyoctadeca-4,8-dien-2-yl]hexadecanamide
HMDB0035501	0.671965	0.203056	0.0566892	1.4746	0.359749	1	0.560319	0.203056	Licoagrochalcone B
HMDB0035508	1.43125	6.68446e-05	5.23964e-06	0.664304	0.00053292	0.00760271	-0.590083	6.68446e-05	Annoglabasin F
HMDB0035514	0.974442	0.10996	0.079541	0.860336	0.233947	1	-0.217028	0.10996	(2-oxo-2,3-dihydro-1H-indol-3-yl)acetic acid
HMDB0035602	0.195548	0.123934	0.070107	0.81008	0.254714	1	-0.303864	0.123934	Kahweol
HMDB0035736	0.516558	0.240637	0.0720018	0.87693	0.405938	1	-0.189466	0.240637	11,12-Dihydrolactaroviolin
HMDB0035779	0.984205	0.0077712	0.00103077	0.749241	0.0325896	1	-0.416499	0.0077712	Armillane
HMDB0035844	0.800224	0.0618117	0.00349585	0.689402	0.150232	1	-0.536582	0.0618117	Lucidone A
HMDB0035881	0.093119	0.867988	0.652136	1.02063	0.921324	1	0.0294568	0.867988	11-Hydroxy-9-tridecenoic acid
HMDB0035893	1.77707	1.00627e-06	1.29958e-07	0.566164	1.28078e-05	0.000188569	-0.820707	1.00627e-06	Elaterinide
HMDB0035910	0.809485	0.104282	0.118856	0.729604	0.224834	1	-0.454814	0.104282	Cedryl acetate
HMDB0035919	0.899391	0.0414103	0.0569016	0.769553	0.111338	1	-0.377907	0.0414103	Corchorifatty acid F
HMDB0036013	0.196108	0.882165	0.79509	1.0107	0.931602	1	0.0153618	0.882165	(R)-3,4-Dihydro-2-(4,8,12-trimethyl-3,7,11-tridecatrienyl)-2H-1-benzopyran-6-ol
HMDB0036131	1.53511	0.118223	3.6744e-05	0.700465	0.247892	0.0533156	-0.513614	0.118223	S-Furanopetasitin
HMDB0036156	2.3168	3.10613e-25	2.64709e-20	0.34802	7.51166e-23	3.84093e-17	-1.52276	3.10613e-25	Deoxynivalenol
HMDB0036243	1.13243	0.0311579	0.00425181	1.80964	0.0893482	1	0.855703	0.0311579	Schidigerasaponin F1
HMDB0036303	0.430115	0.973616	0.48578	0.99615	0.98681	1	-0.00556544	0.973616	Epicatechin-(4beta->8)-gallocatechin
HMDB0036338	1.91443	5.46547e-12	2.174e-12	0.488926	1.65217e-10	3.15448e-09	-1.03231	5.46547e-12	25-Acetyl-6,7-didehydrofevicordin F 3-glucoside
HMDB0036348	1.21803	2.9905e-05	2.4972e-06	0.643755	0.000269517	0.00362343	-0.635415	2.9905e-05	Vitisin A
HMDB0036368	0.452821	0.465242	0.309653	1.05922	0.631492	1	0.0830008	0.465242	(R)-3,4-Dihydro-2-methyl-2-(4,8,12-trimethyl-3,7,11-tridecatrienyl)-2H-1-benzopyran-6-ol
HMDB0036371	0.101218	0.763654	0.914084	1.08103	0.86062	1	0.112404	0.763654	3-Hydroxy-1-phenyl-1-eicosanone
HMDB0036420	0.760613	0.0503257	0.0414871	0.764519	0.129473	1	-0.387376	0.0503257	Spathulenol
HMDB0036456	0.894967	0.00259987	0.00322346	0.752436	0.0130951	1	-0.41036	0.00259987	10-Hydroxy-3-methoxy-1,3,5,7-cadinatetraen-9-one
HMDB0036558	0.500359	0.0455651	0.0240315	0.82117	0.118962	1	-0.284247	0.0455651	(S)-Verimol F
HMDB0036592	2.35285	8.7381e-07	3.17859e-11	0.437331	1.12203e-05	4.61213e-08	-1.1932	8.7381e-07	Validamycin A
HMDB0036749	0.861501	0.118557	0.00442712	0.830303	0.248234	1	-0.268291	0.118557	Momilactone B
HMDB0036803	1.25014	0.138164	0.00305915	0.786433	0.274249	1	-0.346603	0.138164	6-O-Acetylaustroinulin
HMDB0036811	2.2789	2.57173e-05	1.19552e-06	0.545089	0.000240747	0.00173471	-0.875435	2.57173e-05	Isopimaric acid
HMDB0036818	0.394349	0.872955	0.295767	0.98291	0.925243	1	-0.0248695	0.872955	Vitispirane
HMDB0036968	0.541503	0.462506	0.0153688	0.867576	0.628957	1	-0.204938	0.462506	Araliasaponin II
HMDB0037123	1.95989	6.6511e-11	3.06722e-12	0.167203	1.69311e-09	4.45054e-09	-2.58032	6.6511e-11	Goyaglycoside h
HMDB0037270	0.123325	0.37755	0.247853	1.24426	0.550515	1	0.315294	0.37755	Fenpropimorph
HMDB0037337	0.148256	0.775132	0.577343	1.07365	0.867168	1	0.102521	0.775132	7-(4-Carboxy-3-hydroxy-3-methylbutanoyl)sudachitin 4'-glucoside
HMDB0037340	0.0023138	0.512956	0.19912	0.766563	0.674358	1	-0.383523	0.512956	Cosmosiin
HMDB0037362	0.888179	0.0133335	0.00842711	2.39414	0.0486815	1	1.25951	0.0133335	Isoquercetrin
HMDB0037434	0.475339	0.544846	0.137795	0.903941	0.704609	1	-0.1457	0.544846	6''-Malonylastragalin
HMDB0037511	0.629655	0.417461	0.398755	1.11527	0.590962	1	0.157391	0.417461	Butyl oleate sulfate
HMDB0037690	0.551361	0.0239399	0.243271	1.63351	0.0732219	1	0.70798	0.0239399	Limocitrol 3-glucoside
HMDB0037785	2.50101	9.20811e-05	1.09236e-13	0.45538	0.000699527	1.58501e-10	-1.13486	9.20811e-05	2'-C-Methylmyricetin 3-rhamnoside 5'-gallate
HMDB0037839	0.752536	0.0347953	0.0062765	0.672039	0.0971365	1	-0.573383	0.0347953	N-(1-Deoxy-1-fructosyl)histidine
HMDB0037841	0.900601	0.241171	0.349957	0.602818	0.405938	1	-0.730206	0.241171	N-(1-Deoxy-1-fructosyl)methionine
HMDB0037845	0.368823	0.0258366	0.145023	2.02686	0.0782545	1	1.01925	0.0258366	N-(1-Deoxy-1-fructosyl)tyrosine
HMDB0037846	0.714916	0.632274	0.0235313	1.13001	0.767265	1	0.176342	0.632274	N-(1-Deoxy-1-fructosyl)phenylalanine
HMDB0037848	0.817964	0.795731	0.0195606	0.943602	0.879589	1	-0.0837494	0.795731	N-(1-Deoxy-1-fructosyl)glycine
HMDB0038057	1.18259	0.0739552	0.00028732	0.604547	0.172523	0.416901	-0.726073	0.0739552	Dehydrophytosphingosine
HMDB0038120	0.78532	0.0238737	0.00311305	0.828335	0.0732219	1	-0.271713	0.0238737	Ovalicin
HMDB0038142	0.277546	0.886403	0.374683	1.0589	0.932583	1	0.0825723	0.886403	5,8-Dihydro-6-(4-methyl-3-pentenyl)-1,2,3,4-tetrathiocin
HMDB0038170	0.60511	0.817726	0.182358	0.959789	0.895487	1	-0.0592113	0.817726	Isolimonic acid
HMDB0038316	0.967191	0.0123529	0.00358763	1.44983	0.0469216	1	0.535885	0.0123529	Pisumsaponin I
HMDB0038319	0.396758	0.997501	0.726124	0.998989	0.997652	1	-0.00145971	0.997501	Decarbamoylsaxitoxin
HMDB0038321	0.716185	0.377886	0.003746	0.855785	0.550515	1	-0.22468	0.377886	Homoarecoline
HMDB0038383	0.0979046	0.0840118	0.0960038	1.17589	0.190173	1	0.233748	0.0840118	3b-Pregnadienolone 3-[rhamnosyl-(1->4)-rhamnosyl-(1->4)-rhamnosyl-(1->4)-glucoside]
HMDB0038418	0.845428	0.70592	0.0437194	0.915363	0.820667	1	-0.127584	0.70592	Glucoconringiin
HMDB0038457	0.0707687	0.904748	0.397329	1.01712	0.939048	1	0.0244885	0.904748	Dihydrocapsaicin
HMDB0038789	0.547951	0.183389	0.115023	1.32857	0.336406	1	0.40988	0.183389	Torvanol A
HMDB0038815	0.495656	0.0641137	0.0541548	0.839473	0.15479	1	-0.252445	0.0641137	2',4-Dihydroxy-4',6'-dimethoxy-3'-prenylchalcone
HMDB0038820	0.356749	0.161339	0.156248	1.24195	0.307189	1	0.312612	0.161339	Isorhamnetin 3-(6''-malonylglucoside)
HMDB0038836	1.08283	0.106754	0.000736931	0.622499	0.228804	1	-0.683856	0.106754	Solanocardinol
HMDB0038847	0.515715	0.0797765	0.206699	1.38226	0.182112	1	0.467026	0.0797765	Apigenin 7-[rhamnosyl-(1->2)-galacturonide]
HMDB0038866	1.6815	2.64115e-05	1.38869e-07	3.36831	0.000244096	0.000201498	1.75203	2.64115e-05	Quercetagetin 3'-methylether 7-glucoside
HMDB0038919	0.535679	0.64028	0.319358	1.3834	0.772275	1	0.468221	0.64028	Plastochromanol 8
HMDB0039042	1.57265	0.0227267	0.00021864	0.645757	0.0704624	0.317246	-0.630938	0.0227267	(3'x,5'a,9'x,10'b)-O-(3-Hydroxy-6-oxo-7-drimen-11-yl)umbelliferone
HMDB0039049	0.895101	0.037723	0.0604948	0.640875	0.103978	1	-0.641886	0.037723	Notoginsenoside T1
HMDB0039054	0.038274	0.601319	0.234511	1.45152	0.742043	1	0.537566	0.601319	Tuberoside
HMDB0039143	0.136771	0.341928	0.270904	1.15729	0.513069	1	0.210747	0.341928	beta-Doradecin
HMDB0039148	0.139691	0.424063	0.567166	0.89204	0.593933	1	-0.16482	0.424063	Ganodosterone
HMDB0039245	0.249422	0.910855	0.892668	0.965308	0.944036	1	-0.0509388	0.910855	Castanin
HMDB0039348	0.796956	0.313682	0.0715701	1.23661	0.48369	1	0.306391	0.313682	Myricanene B 5-[arabinosyl-(1->6)-glucoside]
HMDB0039409	1.28809	0.0331923	0.000229941	0.514211	0.0940666	0.333644	-0.959568	0.0331923	N-[[3-(b-D-Glucopyranosyloxy)-2,3-dihydro-2-oxo-1H-indol-3-yl]acetyl]aspartic acid
HMDB0039540	0.415326	0.437124	0.476565	1.60548	0.604064	1	0.683006	0.437124	Cerebronic acid
HMDB0039553	1.92343	1.57841e-11	1.95774e-13	0.357884	4.24126e-10	2.84068e-10	-1.48243	1.57841e-11	Lyciumoside III
HMDB0039565	0.22566	0.345826	0.548889	1.25065	0.51678	1	0.322673	0.345826	BL II
HMDB0039693	2.20113	7.04009e-10	8.97386e-13	0.332974	1.52465e-08	1.30211e-09	-1.58652	7.04009e-10	Physagulin E
HMDB0039853	0.47799	0.538854	0.572213	1.19232	0.699354	1	0.253768	0.538854	3,5,6-Trichloro-2-pyridinol
HMDB0039877	1.26874	0.00427529	0.00165735	2.75102	0.0199468	1	1.45997	0.00427529	Charine
HMDB0039883	0.384564	0.839095	0.437546	1.0293	0.904602	1	0.0416577	0.839095	Ascorbyl palmitate
HMDB0039887	2.00281	8.65962e-14	1.32335e-13	0.330762	4.3328e-12	1.92018e-10	-1.59613	8.65962e-14	Methyl nomilinate 17-glucoside
HMDB0039895	0.985552	2.98749e-05	3.04457e-05	1.84636	0.000269517	0.0441767	0.884683	2.98749e-05	4-Mercaptobutyl glucosinolate
HMDB0039914	0.443995	0.785935	0.703341	0.94976	0.873194	1	-0.0743644	0.785935	1,6-Dihydroxy-3,7-dimethoxy-2-(3-methyl-2-butenyl)-8-(3-hydroxy-3-methyl-1E-butenyl)-xanthone
HMDB0039971	1.50484	0.000102393	4.21057e-06	0.658602	0.000750364	0.00610954	-0.602521	0.000102393	(1R,3R,4R,5S,6S,8x)-1-Acetoxy-8-angeloyloxy-3,4-epoxy-5-hydroxy-7(14),10-bisaboladien-2-one
HMDB0040147	0.219263	0.679949	0.556296	1.1242	0.804352	1	0.168899	0.679949	2-Bromo-1H-indole-3-carboxaldehyde
HMDB0040189	0.144575	0.319546	0.397554	0.964602	0.489094	1	-0.0519946	0.319546	1,1-Dibromo-3-iodo-2-propanone
HMDB0040241	0.127235	0.951902	0.923886	1.00424	0.973368	1	0.0061046	0.951902	1-(2-Thienyl)-1-heptanone
HMDB0040270	1.76094	0.00157133	0.000479581	0.679408	0.00866919	0.695872	-0.55765	0.00157133	Diethylhexyl adipate
HMDB0040286	0.610212	0.0905298	0.323249	1.57525	0.20147	1	0.655579	0.0905298	Benzyl cinnamate
HMDB0040384	0.197486	0.322224	0.911356	0.657596	0.491121	1	-0.604726	0.322224	Neoacrimarine A
HMDB0040515	0.362454	0.152407	0.479905	1.15264	0.295342	1	0.20494	0.152407	gamma-Glutamyl-beta-(isoxazolin-5-on-2-yl)alanine
HMDB0040604	0.960798	0.386403	0.458393	1.15194	0.561231	1	0.20407	0.386403	Cicerin 7-(6-malonylglucoside)
HMDB0040705	1.07523	0.00941435	0.000160334	0.682886	0.0380507	0.232645	-0.550282	0.00941435	Allixin
HMDB0040817	0.234383	0.849355	0.566581	1.05087	0.913576	1	0.071579	0.849355	Nb-Arachidoyltryptamine
HMDB0040822	0.514123	0.102259	0.0857293	1.25069	0.222441	1	0.32272	0.102259	2,3-Butanediol glucoside
HMDB0040891	0.707355	0.053225	0.0442498	0.82462	0.135728	1	-0.278198	0.053225	3',4',5'-Trimethoxycinnamyl alcohol acetate
HMDB0040909	0.154875	0.411038	0.795058	1.97216	0.585295	1	0.979777	0.411038	2-Hydroxy-22-methyltetracosanoic acid
HMDB0040940	0.308143	0.0907268	0.941003	1.26561	0.2016	1	0.339835	0.0907268	Capsiamide
HMDB0041054	1.07945	0.0148138	0.00129358	1.70785	0.0528128	1	0.772178	0.0148138	Ustiloxin D
HMDB0041060	0.0477009	0.418437	0.917927	0.785771	0.591001	1	-0.347819	0.418437	Dehydro-4-methoxycyclobrassinin
HMDB0041160	0.409869	0.0616501	0.727451	3.12739	0.150232	1	1.64496	0.0616501	Cyanidin 3-O-[b-D-Xylopyranosyl-(1->2)-[(4-hydroxybenzoyl)-(->6)-b-D-glucopyranosyl-(1->6)]-b-D-galactopyranoside]
HMDB0041173	0.503507	0.903697	0.116496	1.03904	0.939048	1	0.0552524	0.903697	1-O-Caffeoyl-(b-D-glucose 6-O-sulfate)
HMDB0041176	0.478163	0.0979423	0.050646	0.720992	0.214027	1	-0.471946	0.0979423	(3S,5R,6S,7E,9x)-7-Megastigmene-3,6,9-triol 9-glucoside
HMDB0041202	0.565278	0.712311	0.69736	1.03313	0.824871	1	0.0470207	0.712311	1,2-Di-O-palmitoyl-3-O-(6-sulfoquinovopyranosyl)glycerol
HMDB0041203	0.404554	0.0320112	0.177152	0.511316	0.0914335	1	-0.967714	0.0320112	Ginsenoyne A linoleate
HMDB0041432	0.204463	0.456776	0.344345	1.278	0.623501	1	0.353892	0.456776	4-[N-(p-Coumaroyl)serotonin-4''-yl]-N-feruloylserotonin
HMDB0041589	0.970155	0.0175483	0.0207151	0.726248	0.0588049	1	-0.461465	0.0175483	alpha-Kessyl alcohol
HMDB0041595	0.184163	0.837377	0.491172	1.04307	0.904187	1	0.0608295	0.837377	Malvidin 3-rutinoside
HMDB0041624	1.48876	4.6078e-05	2.42941e-05	0.72443	0.000382053	0.0352508	-0.465082	4.6078e-05	Phosphocreatinine
HMDB0041793	0.370127	0.317163	0.256808	1.78018	0.487504	1	0.832025	0.317163	1-Aminopyrene
HMDB0041830	0.080106	0.795663	0.102885	0.962378	0.879589	1	-0.0553246	0.795663	Atrazine
HMDB0041850	2.3903	1.41283e-09	8.20985e-13	0.221993	2.88735e-08	1.19125e-09	-2.17141	1.41283e-09	Cefodizime
HMDB0041857	0.0074047	0.0413014	0.497978	0.630615	0.111338	1	-0.665169	0.0413014	Citrinin
HMDB0041870	0.622923	0.921532	0.0432579	0.983746	0.950351	1	-0.0236417	0.921532	Desethylchloroquine
HMDB0041882	0.494761	0.891169	0.838986	0.983856	0.934986	1	-0.0234814	0.891169	Dopexamine
HMDB0041906	0.681864	0.83751	0.00465685	1.064	0.904187	1	0.0894933	0.83751	Ibopamine
HMDB0041922	0.0959339	0.161534	0.227359	0.922593	0.307189	1	-0.116234	0.161534	Melamine
HMDB0041934	0.227462	0.500475	0.447086	0.925802	0.665009	1	-0.111225	0.500475	Mizoribine
HMDB0041944	1.41253	0.124348	1.29355e-05	0.772685	0.255204	0.0187694	-0.372047	0.124348	N-Acetylprocainamide
HMDB0041949	0.583612	0.406138	0.62234	1.16301	0.579691	1	0.217868	0.406138	Nitecapone
HMDB0041974	0.428917	0.0190668	0.0320729	0.5584	0.0620313	1	-0.84063	0.0190668	Pentachlorophenol
HMDB0041989	1.00383	0.00148446	0.00144016	0.627537	0.00825269	1	-0.672228	0.00148446	Pipemidic acid
HMDB0042059	1.1004	0.0218831	0.0056404	0.73087	0.0684597	1	-0.452313	0.0218831	Vesnarinone
HMDB0042117	0.0367711	0.45063	0.62135	1.15806	0.617393	1	0.211708	0.45063	TG(14:0/15:0/20:5(5Z,8Z,11Z,14Z,17Z))
HMDB0042869	0.37342	0.758674	0.502625	0.927328	0.858686	1	-0.108849	0.758674	TG(14:0/20:5(5Z,8Z,11Z,14Z,17Z)/22:6(4Z,7Z,10Z,13Z,16Z,19Z))
HMDB0046804	0.265736	0.453345	0.393093	0.784933	0.619985	1	-0.349359	0.453345	TG(22:0/22:4(7Z,10Z,13Z,16Z)/22:6(4Z,7Z,10Z,13Z,16Z,19Z))
HMDB0047902	0.250391	0.502898	0.771651	0.835565	0.666397	1	-0.259177	0.502898	TG(14:1(9Z)/14:1(9Z)/18:4(6Z,9Z,12Z,15Z))
HMDB0048293	0.25439	0.724268	0.919037	0.952167	0.834058	1	-0.0707129	0.724268	TG(14:1(9Z)/18:4(6Z,9Z,12Z,15Z)/18:4(6Z,9Z,12Z,15Z))
HMDB0056295	0.705093	0.038483	0.0418684	0.277348	0.105158	1	-1.85023	0.038483	DG(18:2n6/0:0/22:6n3)
HMDB0059571	0.000249813	0.885925	0.777811	0.953004	0.932583	1	-0.0694457	0.885925	Oxychlordane
HMDB0059587	0.0325034	0.579857	0.638623	0.953225	0.725503	1	-0.069111	0.579857	Perfluorooctanoic acid
HMDB0059600	0.0839335	0.894741	0.407824	1.01643	0.937253	1	0.0235066	0.894741	5-phosphonooxy-L-lysine
HMDB0059635	0.308929	0.298453	0.755921	1.19513	0.470829	1	0.257173	0.298453	Lipoyl-AMP
HMDB0059655	0.206414	0.628334	0.832249	0.908775	0.764335	1	-0.138005	0.628334	2-Hydroxyglutarate
HMDB0059663	0.0579051	0.740747	0.814861	0.921724	0.847653	1	-0.117594	0.740747	2-Oxo-4-hydroxy-4-carboxy-5-ureidoimidazoline
HMDB0059711	0.954291	0.0602278	0.0180656	0.852361	0.148119	1	-0.230464	0.0602278	2-Methylnicotinamide
HMDB0059744	1.06387	0.00163968	0.000679511	0.671562	0.00897801	0.985971	-0.574407	0.00163968	3,4-Methyleneazelaic acid
HMDB0059786	0.398809	0.750008	0.471577	0.976678	0.851874	1	-0.0340456	0.750008	Gliadorphin
HMDB0059787	0.613143	0.938056	0.290208	1.01139	0.962602	1	0.0163401	0.938056	Casomorphin
HMDB0059789	1.4591	1.69145e-06	1.64231e-07	0.482831	2.01171e-05	0.0002383	-1.05041	1.69145e-06	Valorphin
HMDB0059797	0.570061	0.393532	0.0257831	1.18594	0.567609	1	0.246026	0.393532	1-Hydroxyphenanthrene
HMDB0059800	0.291798	0.127507	0.0355889	0.821966	0.259484	1	-0.282849	0.127507	4-Hydroxyphenanthrene
HMDB0059803	0.690615	0.172872	0.00907605	0.850596	0.322827	1	-0.233455	0.172872	9-Hydroxyfluorene
HMDB0059837	1.70806	0.00394303	7.23987e-05	0.646101	0.0187585	0.10505	-0.630169	0.00394303	Indane
HMDB0059902	0.249671	0.554127	0.837576	0.924416	0.707998	1	-0.113386	0.554127	2,6-Diisopropylnaphthalene
HMDB0059911	0.189279	0.888236	0.746723	0.985379	0.932583	1	-0.0212495	0.888236	Paracetamol sulfate
HMDB0060067	1.13799	0.00928681	0.0625829	1.93147	0.0376401	1	0.949696	0.00928681	CMP-2-aminoethylphosphonate
HMDB0060075	0.292976	0.781172	0.996715	1.0532	0.870569	1	0.0747859	0.781172	3',5'-Diiodo-L-thyronine 4'-O-sulfate
HMDB0060145	0.204547	0.395423	0.719042	0.740151	0.56977	1	-0.434109	0.395423	alpha-Tocotrienoxyl radical
HMDB0060251	0.498543	0.70294	0.996771	1.08578	0.819105	1	0.118732	0.70294	2-Decaprenyl-6-methoxy-3-methyl-1,4-benzoquinone
HMDB0060325	0.732316	0.0494623	0.00780688	0.792673	0.127477	1	-0.335203	0.0494623	1-Naphthaldehyde
HMDB0060334	0.300187	0.0733845	0.539744	0.558913	0.171743	1	-0.839303	0.0733845	1,2-Dibromoethane
HMDB0060336	1.1646	0.000292049	0.000104693	0.760138	0.00191748	0.151909	-0.395666	0.000292049	1,4'-Bipiperidine-1'-carboxylic acid
HMDB0060352	0.168077	0.176955	0.184133	0.828329	0.328339	1	-0.271725	0.176955	2-Polyprenyl-3-methyl-5-hydroxy-6-methoxy-1,4-benzoquinone
HMDB0060415	1.24091	0.0128228	0.0744039	2.06048	0.0474642	1	1.04298	0.0128228	6-Thioguanosine monophosphate
HMDB0060420	0.962767	0.141749	0.00773692	0.577751	0.279834	1	-0.79148	0.141749	7-Hydroxymethyl-12-methylbenz[a]anthracene sulfate
HMDB0060432	0.563373	0.754535	0.0572467	1.09757	0.855163	1	0.13431	0.754535	Alcophosphamide
HMDB0060477	0.313751	0.546333	0.370866	0.905153	0.705903	1	-0.143767	0.546333	gamma-Glutamyl-beta-aminopropiononitrile
HMDB0060546	1.75752	3.3357e-06	3.27674e-07	0.369596	3.78132e-05	0.000475455	-1.43598	3.3357e-06	Norbuprenorphine
HMDB0060547	1.54554	0.00168822	1.83991e-06	0.564352	0.00920902	0.0026697	-0.825334	0.00168822	Hydroxybuprenorphine
HMDB0060548	0.502416	0.164521	0.0176108	0.742377	0.310026	1	-0.429776	0.164521	Dihydromorphine
HMDB0060611	0.130528	0.417161	0.964581	1.11484	0.590962	1	0.156839	0.417161	N-Desmethyl tapentadol
HMDB0060660	0.531929	0.000310785	0.000433468	1.91588	0.0020313	0.628962	0.938008	0.000310785	6-Mercaptopurine ribonucleoside 5'-diphosphate
HMDB0060676	0.521582	0.400343	0.000807285	0.863057	0.575146	1	-0.212472	0.400343	10-Hydroxycarbazepine
HMDB0060706	0.727029	0.131643	6.16691e-05	0.743302	0.265894	0.0894818	-0.427979	0.131643	13-Demethyl tacrolimus
HMDB0060723	0.0827033	0.184968	0.7741	1.5243	0.338021	1	0.608147	0.184968	2,3-diene-Valproic acid-CoA
HMDB0060809	1.08842	0.00181151	0.00014544	0.683524	0.00984458	0.211033	-0.548936	0.00181151	CD 1790
HMDB0060814	1.08334	0.0584158	0.0253209	0.688357	0.145483	1	-0.538772	0.0584158	Descladinose roxithromycin
HMDB0060872	0.10409	0.300305	0.208102	0.812017	0.471556	1	-0.300418	0.300305	Sorafenib beta-D-Glucuronide
HMDB0060875	0.532199	0.473394	0.0630995	0.845058	0.640162	1	-0.242877	0.473394	Thioguanosine 5'-triphosphate
HMDB0060994	1.01423	0.334022	0.00212578	0.863208	0.503288	1	-0.21222	0.334022	alpha-Hydroxymetoprolol
HMDB0061005	1.18039	2.05544e-08	1.04181e-07	0.623367	3.63712e-07	0.000151166	-0.681847	2.05544e-08	repaglinide aromatic amine
HMDB0061008	0.440214	0.315943	0.503822	0.704167	0.486143	1	-0.50601	0.315943	m-chlorophenylpiperazine (m-CPP)
HMDB0061039	0.524425	0.181579	0.090611	1.80389	0.334913	1	0.851113	0.181579	modafinil acid
HMDB0061041	1.72959	9.47808e-05	2.77914e-08	0.201477	0.000712575	4.03253e-05	-2.31131	9.47808e-05	dehydronifedipine
HMDB0061045	1.49585	4.73317e-06	4.78224e-08	0.419239	5.12524e-05	6.93904e-05	-1.25416	4.73317e-06	alpha-hydroxysalmeterol
HMDB0061046	0.679249	0.619582	0.0847527	0.931183	0.758022	1	-0.102864	0.619582	M2 di-hydroxylated metabolite
HMDB0061120	0.193538	0.203896	0.472858	0.848775	0.360796	1	-0.236547	0.203896	3-Hydroxy-4-aminopyridine sulfate
HMDB0061135	0.0637043	0.873971	0.838238	0.937828	0.925644	1	-0.0926042	0.873971	Demonomethylchlorpromazine
HMDB0061189	1.97885	5.1317e-11	1.06241e-09	0.538111	1.32966e-09	1.54156e-06	-0.894025	5.1317e-11	3-Hydroxyisovalerylcarnitine
HMDB0061385	0.557163	0.237068	0.276323	1.10902	0.402322	1	0.149289	0.237068	Triclosan
HMDB0061577	0.834473	0.67977	0.145722	0.930426	0.804352	1	-0.104036	0.67977	PS(DiMe(13,5)/MonoMe(13,5))
HMDB0061660	0.71636	0.65801	0.149157	1.25886	0.786643	1	0.332112	0.65801	2(R)-hydroxydocosanoic acid
HMDB0061668	0.977817	0.46106	2.05577e-06	1.71344	0.628167	0.00298292	0.776899	0.46106	CE(DiMe(11,5))
HMDB0061694	1.00421	5.2649e-10	4.60683e-10	0.411057	1.15748e-08	6.68451e-07	-1.28259	5.2649e-10	1-Oleoylglycerophosphoserine
HMDB0061698	1.74237	0.00027439	3.42046e-08	0.549513	0.00181799	4.96309e-05	-0.863775	0.00027439	1-Stearoylglycerophosphoserine
HMDB0061716	0.492968	0.0197613	0.00376581	0.867761	0.0635779	1	-0.20463	0.0197613	N-Methylvaline
HMDB0061717	0.933604	0.0142064	0.00473579	1.35899	0.0511502	1	0.442539	0.0142064	Succinylcarnitine
HMDB0061725	0.298991	0.13525	0.0952867	0.735493	0.269941	1	-0.443216	0.13525	Rilpivirine
HMDB0061738	0.139301	0.207316	0.359358	1.80897	0.364796	1	0.855172	0.207316	Perfluorodecanoic acid
HMDB0061743	0.046091	0.291264	0.784159	1.56349	0.462896	1	0.644773	0.291264	Perfluoroundecanoic acid
HMDB0061747	0.516275	0.058535	0.0407547	1.50723	0.145483	1	0.591901	0.058535	Mono-methyl phthalate
HMDB0061864	2.58446	3.87254e-10	1.16919e-12	0.5038	8.77978e-09	1.69649e-09	-0.989077	3.87254e-10	Dihomolinoleic acid
HMDB0061890	1.03998	0.017305	0.000585846	0.440515	0.0581238	0.850062	-1.18274	0.017305	Pyroglutamylglycine
HMDB0061936	1.24614	0.109171	0.0541548	0.793519	0.232952	1	-0.333663	0.109171	Isooctanedioldibutyrate
HMDB0062177	2.57269	5.41737e-23	1.47765e-21	0.326099	8.16599e-21	2.14407e-18	-1.61662	5.41737e-23	N-lactoyl-Tyrosine
HMDB0062179	0.0564218	0.508702	0.503637	0.930094	0.670862	1	-0.104551	0.508702	AICA-riboside
HMDB0062278	0.789462	0.428111	0.33329	0.912506	0.597451	1	-0.132094	0.428111	11,12,15-trihydroxyeicosatrienoic acid
HMDB0062291	0.184198	0.77697	0.723413	1.04593	0.868554	1	0.0647837	0.77697	15-oxo-5S,6R-dihydroxy-7E,9E,11Z-eicosatrienoic acid
HMDB0062303	0.472282	0.932627	0.207381	1.01965	0.958386	1	0.0280728	0.932627	1-(11Z,14Z-eicosadienoyl)-glycero-3-phosphate
HMDB0062321	0.943342	0.685108	0.0066449	0.929068	0.806892	1	-0.106145	0.685108	1-tetradecanoyl-sn-glycero-3-phosphate
HMDB0062341	2.32738	0.00574585	1.20056e-11	0.524879	0.0254184	1.74201e-08	-0.929943	0.00574585	N-Stearoyl GABA
HMDB0062349	0.742516	0.577363	0.0141638	1.14915	0.725503	1	0.20057	0.577363	3'-carboxy-alpha-chromanol
HMDB0062407	2.02906	2.16838e-13	6.12037e-13	0.647084	9.53428e-12	8.88065e-10	-0.627975	2.16838e-13	5-(3-Pyridyl)-2-hydroxytetrahydrofuran
HMDB0062503	2.82757	7.22425e-14	1.09291e-14	0.35183	3.88237e-12	1.58581e-11	-1.50705	7.22425e-14	N-Hydroxy-1-aminonaphthalene
HMDB0062521	1.0547	0.0265804	0.00118846	0.764532	0.0793583	1	-0.387351	0.0265804	pregn-5-ene-3,20-dione
HMDB0062534	1.76418	6.19763e-07	8.97217e-07	0.438498	8.17524e-06	0.00130186	-1.18936	6.19763e-07	TetraHCA
HMDB0062540	0.191488	0.551092	0.857891	1.09357	0.707016	1	0.129045	0.551092	Gb3Cer
HMDB0062550	0.340985	0.225916	0.376836	2.93559	0.387476	1	1.55365	0.225916	2-Methoxyacetaminophen sulfate
HMDB0062552	0.300854	0.230855	0.0166087	0.816293	0.393848	1	-0.292841	0.230855	Ac-Ser-Asp-Lys-Pro-OH
HMDB0062566	0.0580927	0.639454	0.966726	1.19186	0.77192	1	0.253213	0.639454	3-hydroxyicosanoic Acid
HMDB0062591	0.764911	0.549456	0.134916	0.882644	0.706013	1	-0.180097	0.549456	Prostaglandin G2 2-glyceryl Ester
HMDB0062644	0.368572	0.140256	0.316778	0.727608	0.277643	1	-0.458767	0.140256	N(1)-acetylsperminium(3+)
HMDB0062645	0.695537	0.982539	0.10842	0.993325	0.99118	1	-0.0096628	0.982539	N(2)-phenylacetyl-L-glutaminate
HMDB0062683	0.903152	0.0534094	0.00726316	0.779176	0.13596	1	-0.35998	0.0534094	19-hydroxyprostaglandin H2(1-)
HMDB0062723	2.66699	4.454e-30	1.42734e-22	0.339173	2.15425e-27	2.07107e-19	-1.5599	4.454e-30	N-hydroxy-4-aminobiphenyl
HMDB0062725	1.93744	0.197406	0.00136808	0.836057	0.353625	1	-0.258328	0.197406	Ethyl Arachidonate
HMDB0062746	0.829846	0.0239699	0.0359196	0.861461	0.0732219	1	-0.215142	0.0239699	19-hydroxyprostaglandin H1(1-)
HMDB0062766	0.82235	0.045082	0.107241	1.29942	0.118076	1	0.377864	0.045082	4-ethylamino-6-isopropylamino-1,3,5-triazin-2-ol
HMDB0062793	0.209842	0.569283	0.0567258	0.767227	0.721423	1	-0.382275	0.569283	6-(2-amino-2-carboxyethyl)-4-hydroxybenzothiazole
HMDB0062802	0.401949	0.0978763	0.102062	0.867652	0.214027	1	-0.204812	0.0978763	Parabanic acid
HMDB0072849	2.82566	2.84896e-32	1.83465e-30	0.0816312	2.06692e-29	2.66207e-27	-3.61474	2.84896e-32	MG(0:0/i-15:0/0:0)
HMDB0072866	0.0911448	0.912884	0.675581	1.01372	0.944116	1	0.0196586	0.912884	MG(10:0/0:0/0:0)
HMDB0092900	0.144145	0.352907	0.389868	0.942803	0.523587	1	-0.0849724	0.352907	DG(8:0/0:0/8:0)
HMDB0092907	0.547438	0.306061	0.785673	1.27189	0.475475	1	0.346974	0.306061	DG(8:0/13:0/0:0)
HMDB0092923	0.237497	0.00750532	0.352315	7.73533	0.0315659	1	2.95146	0.00750532	DG(8:0/16:0/0:0)
HMDB0094225	0.242552	0.281313	0.295216	1.36341	0.453035	1	0.447215	0.281313	DG(i-20:0/a-25:0/0:0)
HMDB0094658	2.8897	3.80654e-25	5.35788e-21	0.33535	7.89042e-23	7.77429e-18	-1.57626	3.80654e-25	1-[2-Methyl-3-(methylthio) allyl]cyclohex-2-enol
HMDB0094662	1.30584	0.329201	1.37806e-07	3.0239	0.497881	0.000199956	1.59641	0.329201	Phenyl-Leucine
HMDB0094668	0.0727188	0.156993	0.803013	0.544767	0.301318	1	-0.876289	0.156993	Trimethylsilyl nonanoic acid
HMDB0094673	1.06583	0.00750278	0.000184383	1.58695	0.0315659	0.26754	0.666261	0.00750278	Cyclo(Leu-Phe)
HMDB0094696	0.162897	0.0578196	0.0557527	0.760465	0.144649	1	-0.395047	0.0578196	N-Methylproline
HMDB0112067	1.71941	0.000119446	5.41854e-07	0.207465	0.000859566	0.000786231	-2.26906	0.000119446	3,4-Dimethyl-5-pentyl-2-furandecanoic acid
HMDB0112110	0.123187	0.750306	0.283232	1.14493	0.851874	1	0.195261	0.750306	FAHFA(16:0/9-O-16:0)
HMDB0112216	0.60729	0.171929	0.0224415	0.566758	0.32148	1	-0.819196	0.171929	CE(5M7)
HMDB0112975	1.05146	0.826768	0.375202	0.970683	0.901151	1	-0.042928	0.826768	PE-NMe(18:0/18:0)
HMDB0112993	1.56287	0.000175009	6.99852e-05	0.563859	0.00121251	0.101549	-0.826593	0.000175009	PE-NMe(14:0/22:4(7Z,10Z,13Z,16Z))
HMDB0113077	0.607953	0.581121	0.183969	0.870493	0.725503	1	-0.200095	0.581121	PE-NMe(16:1(9Z)/22:2(13Z,16Z))
HMDB0113134	0.37278	0.368867	0.740458	0.562338	0.540087	1	-0.830491	0.368867	PE-NMe(18:1(11Z)/22:6(4Z,7Z,10Z,13Z,16Z,19Z))
HMDB0113276	0.112108	0.554037	0.0723556	0.900196	0.707998	1	-0.151689	0.554037	PE-NMe(18:4(6Z,9Z,12Z,15Z)/22:6(4Z,7Z,10Z,13Z,16Z,19Z))
HMDB0114629	0.628231	0.300771	0.106243	1.27743	0.471556	1	0.353244	0.300771	PE-NMe2(24:0/24:0)
HMDB0114783	0.564821	0.266779	0.117973	0.585302	0.434939	1	-0.772747	0.266779	PA(14:0/20:0)
HMDB0114784	0.370655	0.598958	0.527262	0.817416	0.742043	1	-0.290857	0.598958	PA(14:0/20:3(5Z,8Z,11Z))
HMDB0114809	0.0849069	0.7353	0.638501	0.963567	0.843415	1	-0.0535427	0.7353	PA(14:1(9Z)/22:6(4Z,7Z,10Z,13Z,16Z,19Z))
HMDB0114821	0.399825	0.076354	0.066362	0.756465	0.176136	1	-0.402655	0.076354	PA(15:0/20:4(5Z,8Z,11Z,14Z))
HMDB0114827	1.77159	0.0339416	0.000470008	0.762535	0.0952597	0.681981	-0.391124	0.0339416	PA(15:0/22:4(7Z,10Z,13Z,16Z))
HMDB0114830	0.287321	0.852159	0.228331	1.10256	0.915084	1	0.140858	0.852159	PA(15:0/22:6(4Z,7Z,10Z,13Z,16Z,19Z))
HMDB0114853	0.202088	0.698428	0.55714	1.10435	0.817273	1	0.143197	0.698428	PA(16:1(9Z)/14:1(9Z))
HMDB0114972	1.1616	0.00613921	0.00211837	0.543676	0.0267507	1	-0.87918	0.00613921	PA(18:2(9Z,12Z)/24:1(15Z))
HMDB0115347	0.125857	0.874966	0.960446	0.957241	0.926022	1	-0.0630463	0.874966	PA(22:4(7Z,10Z,13Z,16Z)/24:0)
HMDB0115667	0.0176577	0.649165	0.72844	0.897443	0.777943	1	-0.156108	0.649165	PA(22:0/a-25:0)
HMDB0116374	0.106963	0.571601	0.924878	0.899753	0.723728	1	-0.152398	0.571601	DG(11D3/13M5/0:0)
HMDB0116383	0.717358	0.00186758	6.11846e-05	0.413653	0.0101114	0.0887789	-1.27351	0.00186758	DG(11D5/13M5/0:0)
HMDB0116644	1.12071	0.0189466	0.00864792	0.568404	0.0619179	1	-0.815011	0.0189466	PG(a-13:0/i-14:0)
HMDB0116646	1.67289	0.0274234	0.000557396	0.707661	0.0812503	0.808782	-0.498871	0.0274234	PG(a-13:0/i-16:0)
HMDB0124917	0.504442	0.628167	0.652136	1.06471	0.764335	1	0.0904539	0.628167	2-(4-hydroxy-3-methylbut-2-en-1-yl)-5-methoxybenzene-1,3-diol
HMDB0124948	2.13902	2.27797e-10	1.8514e-12	4.58527	5.51e-09	2.68638e-09	2.19701	2.27797e-10	{5-[(1E)-3-{[3-(3,4-dihydroxyphenyl)-1-methoxy-1-oxopropan-2-yl]oxy}-3-oxoprop-1-en-1-yl]-2-hydroxyphenyl}oxidanesulfonic acid
HMDB0125455	1.33044	3.17383e-05	0.00010354	0.757626	0.000284274	0.150237	-0.400442	3.17383e-05	2-[4,6-dihydroxy-2-methoxy-3-(3-methylbut-2-en-1-yl)phenyl]acetic acid
HMDB0125593	1.76233	2.29802e-06	6.09288e-07	0.576326	2.66755e-05	0.000884077	-0.795044	2.29802e-06	4-ethyl-6-methoxybenzene-1,2,3-triol
HMDB0125613	0.153454	0.85882	0.815921	1.02287	0.917772	1	0.0326275	0.85882	{[2,3,4-trihydroxy-5-(hydroxymethyl)oxolan-2-yl]methoxy}sulfonic acid
HMDB0126081	0.105966	0.303656	0.630925	1.13027	0.473769	1	0.176663	0.303656	5-hydroxy-8-(hydroxymethyl)-8-methyl-6-(2-methylpropanoyl)-4-phenyl-2H,8H-pyrano[2,3-f]chromen-2-one
HMDB0126521	1.09043	0.00397061	6.17714e-05	0.747199	0.018828	0.0896303	-0.420435	0.00397061	3,4,5-trihydroxy-6-{[(2Z)-2-(phenylmethylidene)heptyl]oxy}oxane-2-carboxylic acid
HMDB0126522	0.226733	0.764539	0.279745	0.9008	0.86062	1	-0.150721	0.764539	{[(2Z)-2-(phenylmethylidene)heptyl]oxy}sulfonic acid
HMDB0126616	0.525983	0.351532	0.00401529	0.825188	0.522867	1	-0.277206	0.351532	4-(1-hydroxy-3-phenylpropyl)-5-methoxy-2,6-dimethylbenzene-1,3-diol
HMDB0126661	2.17639	2.72341e-12	4.92177e-13	0.371756	8.98106e-11	7.14149e-10	-1.42757	2.72341e-12	4-[(6-carboxy-3,4,5-trihydroxyoxan-2-yl)oxy]-4',5,5',6,6'-pentahydroxy-[1,1'-biphenyl]-2,2'-dicarboxylic acid
HMDB0126748	0.731547	0.0455842	0.0902322	1.89445	0.118962	1	0.921777	0.0455842	2-(3-hydroxyphenyl)-4-[3,5,7-trihydroxy-2-(3-hydroxyphenyl)-3,4-dihydro-2H-1-benzopyran-8-yl]-6-[3,4,5-trihydroxy-6-(hydroxymethyl)oxan-2-yl]-3,4-dihydro-2H-1-benzopyran-3,5,7-triol
HMDB0127272	2.25382	1.38622e-12	3.71689e-12	0.383139	5.11274e-11	5.39321e-09	-1.38406	1.38622e-12	{4,5-dihydroxy-2-[5,6,7-trihydroxy-2-(4-hydroxyphenyl)-4-oxo-4H-chromen-8-yl]oxan-3-yl}oxidanesulfonic acid
HMDB0127308	0.0393654	0.580057	0.981649	1.17127	0.725503	1	0.22807	0.580057	6-(3,4-dihydroxy-6-methyl-5-oxooxan-2-yl)-2-(3,4-dihydroxyphenyl)-5,7-dihydroxy-4H-chromen-4-one
HMDB0127314	0.844713	0.0772332	0.0155573	1.35996	0.177881	1	0.443564	0.0772332	[5-(5,7-dihydroxy-6-{4-hydroxy-6-methyl-5-oxo-3-[(3,4,5-trihydroxy-6-methyloxan-2-yl)oxy]oxan-2-yl}-4-oxo-4H-chromen-2-yl)-2-hydroxyphenyl]oxidanesulfonic acid
HMDB0127320	1.41417	0.0103116	0.000299425	0.724713	0.0407687	0.434465	-0.464518	0.0103116	{5-[6-(3,4-dihydroxy-6-methyl-5-oxooxan-2-yl)-5,7-dihydroxy-4-oxo-4H-chromen-2-yl]-2-hydroxyphenyl}oxidanesulfonic acid
HMDB0127477	0.0960918	0.724232	0.880134	1.06712	0.834058	1	0.0937256	0.724232	6-[(6-{[(2-carboxyacetyl)oxy]methyl}-2,4,5-trihydroxyoxan-3-yl)oxy]-3,4,5-trihydroxyoxane-2-carboxylic acid
HMDB0127524	2.07684	4.41799e-11	7.88158e-14	0.380526	1.16555e-09	1.14362e-10	-1.39393	4.41799e-11	11-[(2R,3S)-3-[2-amino-3-methyl-4-(2-methyl-1,3-thiazol-4-yl)but-3-en-1-yl]-2-methyloxiran-2-yl]-3,7-dihydroxy-4,4,6,8-tetramethyl-5-oxoundecanoic acid
HMDB0128122	0.325671	0.124939	0.649587	0.490621	0.256054	1	-1.02732	0.124939	[2-methoxy-4-(3,5,7-trihydroxy-5H-chromen-2-yl)phenyl]oxidanesulfonic acid
HMDB0128382	0.869074	7.32414e-06	8.78183e-06	0.547876	7.64556e-05	0.0127424	-0.868079	7.32414e-06	2,5-dihydroxy-4-methoxy-3-(3,4,5-trihydroxybenzoyloxy)benzoic acid
HMDB0128559	1.73784	5.44291e-09	6.72583e-10	0.540124	1.05302e-07	9.75918e-07	-0.888638	5.44291e-09	6-(4,5-dihydroxy-2-{5-hydroxy-7-methoxy-4-oxo-6-[3,4,5-trihydroxy-6-(hydroxymethyl)oxan-2-yl]-4H-chromen-2-yl}phenoxy)-3,4,5-trihydroxyoxane-2-carboxylic acid
HMDB0128682	0.455086	0.832675	0.0604966	0.918567	0.904187	1	-0.122543	0.832675	3-(6-hydroxy-7-methoxy-2H-1,3-benzodioxol-5-yl)propanoic acid
HMDB0128779	1.90116	4.08708e-12	1.00465e-11	0.309502	1.31786e-10	1.45775e-08	-1.69198	4.08708e-12	[2-hydroxy-5-(3,5,7-trihydroxy-6-methoxy-4-oxo-4H-chromen-2-yl)phenyl]oxidanesulfonic acid
HMDB0129269	0.12606	0.715579	0.504306	0.926349	0.8265	1	-0.110372	0.715579	2-(3,4-dimethoxyphenyl)-5,6,8-trihydroxy-3,7-dimethoxy-4H-chromen-4-one
HMDB0129788	0.0638493	0.91198	0.557956	0.983474	0.944116	1	-0.0240417	0.91198	6-{4-[3-(3,7-dimethylocta-2,6-dien-1-yl)-5,7-dihydroxy-6-(4-hydroxy-3-methylbut-2-en-1-yl)-4-oxo-3,4-dihydro-2H-1-benzopyran-2-yl]-3-hydroxyphenoxy}-3,4,5-trihydroxyoxane-2-carboxylic acid
HMDB0129853	0.498659	0.900643	0.643379	1.07315	0.939048	1	0.101851	0.900643	2-(2,4-dihydroxy-5-methoxyphenyl)-3-(3,7-dimethylocta-2,6-dien-1-yl)-5-hydroxy-8,8-dimethyl-4H,8H-pyrano[3,2-g]chromen-4-one
HMDB0130562	0.730817	0.000988638	0.00492283	2.00456	0.00578433	1	1.00328	0.000988638	{[6-({2-[3,5-dihydroxy-4-(sulfooxy)phenyl]-7-hydroxy-5-oxo-5H-chromen-3-yl}oxy)-3,4,5-trihydroxyoxan-2-yl]methyl}oxidanium
HMDB0132933	0.302231	0.288507	0.170298	0.918502	0.460482	1	-0.122645	0.288507	(1Z)-2-hydroxy-1-(4-methoxyphenyl)-4-methylpent-1-en-3-one
HMDB0132934	0.0505745	0.11672	0.0774637	0.868093	0.24545	1	-0.204079	0.11672	1-(4-hydroxyphenyl)-4-methylpent-1-en-3-one
HMDB0133045	0.556526	0.0378286	0.0164283	0.791412	0.103978	1	-0.337499	0.0378286	2-(4-hydroxy-3-methylbut-2-en-1-yl)-4-(3-methylbut-2-en-1-yl)benzene-1,3,5-triol
HMDB0133669	1.20303	0.00227634	0.018233	2.39298	0.0118386	1	1.25881	0.00227634	2-amino-4-({2-[(2-carboxy-2-hydroxy-2-methyl-1-phenylethyl)sulfanyl]-1-[(carboxymethyl)-C-hydroxycarbonimidoyl]ethyl}-C-hydroxycarbonimidoyl)butanoic acid
HMDB0134719	0.898354	0.00236242	0.00314032	0.750779	0.0122424	1	-0.41354	0.00236242	2-(hydroxymethyl)-2-(4-methylpent-3-en-1-yl)-2H-chromen-8-ol
HMDB0135363	0.420049	0.00133751	0.000879603	0.740978	0.00752221	1	-0.432498	0.00133751	2-(1-hydroxy-3-phenylpropyl)benzene-1,4-diol
HMDB0135484	1.82361	3.4807e-10	7.17824e-11	0.562764	8.01666e-09	1.04156e-07	-0.829398	3.4807e-10	3-(3,4-dimethoxyphenyl)-N-[2-(1-hydroxy-3-methoxy-4-oxocyclohexa-2,5-dien-1-yl)ethyl]propanimidic acid
HMDB0135605	0.800931	0.0195343	0.00477571	0.792464	0.0631275	1	-0.335583	0.0195343	1-(4-methoxyphenyl)-3-phenylpropan-1-one
HMDB0135847	0.685234	0.002096	0.00143338	2.81696	0.0110592	1	1.49414	0.002096	6-{[1-(7-chloro-3,5,6,8-tetramethoxy-4-oxo-4H-chromen-2-yl)-3-methoxy-4-oxocyclohexa-2,5-dien-1-yl]oxy}-3,4,5-trihydroxyoxane-2-carboxylic acid
HMDB0136701	0.00540462	0.392785	0.090983	0.861151	0.567609	1	-0.215662	0.392785	5-[(6-hydroxy-3,7-dimethylocta-2,7-dien-1-yl)oxy]-7-methoxy-2H-chromen-2-one
HMDB0137236	0.224544	0.836616	0.721397	1.02617	0.904187	1	0.0372736	0.836616	(4E)-1-(4-hydroxy-3-methoxyphenyl)dec-4-en-3-one
HMDB0139529	2.37457	3.14513e-26	3.83966e-21	0.397162	9.12716e-24	5.57134e-18	-1.3322	3.14513e-26	(2E)-N-(4-aminobutyl)-3-(3,4-dihydroxyphenyl)prop-2-enimidic acid
HMDB0139646	0.281532	0.311508	0.992485	1.12682	0.481739	1	0.172257	0.311508	N-(4-aminobutyl)-3-(4-hydroxy-3,5-dimethoxyphenyl)prop-2-enimidic acid
HMDB0140100	0.113943	0.996765	0.275316	0.998968	0.997652	1	-0.00148923	0.996765	(3-aminopropoxy)sulfonic acid
HMDB0140855	1.31011	0.00219106	0.000255585	2.32048	0.0114361	0.370853	1.21442	0.00219106	6-({[3,4-dihydroxy-4-(hydroxymethyl)oxolan-2-yl]oxy}methyl)oxane-2,3,4,5-tetrol
HMDB0142117	1.21715	0.0125215	0.000530238	0.700254	0.0470546	0.769375	-0.51405	0.0125215	2-{[hydroxy(2,3,4-trimethoxyphenyl)methylidene]amino}acetic acid
HMDB0142450	0.661786	0.0036487	0.00618478	0.679889	0.0176476	1	-0.556629	0.0036487	2-{4-[(1E)-1,2-diphenylbut-1-en-1-yl]phenoxy}ethan-1-ol
HMDB0159743	0.97724	4.18553e-05	0.000176334	2.40952	0.000351052	0.25586	1.26874	4.18553e-05	acetate
HMDB0240225	0.893853	0.0255381	0.0430896	0.454962	0.0778483	1	-1.13618	0.0255381	Oxatomide
HMDB0240266	1.8235	5.16859e-08	5.86809e-10	0.57722	8.59688e-07	8.5146e-07	-0.792806	5.16859e-08	Methyl-4-hydroxy-3-methoxybenzoate
HMDB0240279	0.136399	0.131939	0.645247	4.24443	0.265894	1	2.08557	0.131939	Picrotin
HMDB0240284	1.62845	2.32236e-12	6.33027e-11	0.51277	7.8366e-11	9.18522e-08	-0.963615	2.32236e-12	Hydroxystilbamidine
HMDB0240289	0.717346	0.012944	0.000540777	0.721127	0.0477908	0.784668	-0.471675	0.012944	Gadoteric acid
HMDB0240295	0.328103	0.368713	0.739609	1.14051	0.540087	1	0.189676	0.368713	Succinylaminoimidazole carboxamide riboside
HMDB0240316	1.28287	0.000412606	0.00012623	0.651537	0.00260301	0.18316	-0.618081	0.000412606	Glycerophosphoglycerol
HMDB0240381	0.189267	0.887581	0.746723	0.985294	0.932583	1	-0.0213741	0.887581	HPAA sulfate
HMDB0240537	0.493613	0.000368507	0.00226044	2.5559	0.00235552	1	1.35383	0.000368507	Isorhamnetin 3-sulfate
HMDB0240598	1.81058	0.311753	0.00251992	0.880385	0.481739	1	-0.183794	0.311753	LysoPE(P-18:0/0:0)
HMDB0240599	1.89485	0.1489	0.0045791	0.86495	0.290395	1	-0.209311	0.1489	LysoPE(P-18:1(9Z)/0:0)
HMDB0240604	1.33318	2.20623e-09	7.83624e-10	0.511356	4.44617e-08	1.13704e-06	-0.967599	2.20623e-09	LysoPS(18:2(9Z,12Z)/0:0)
HMDB0240685	1.0838	0.526552	0.0646634	0.890223	0.689982	1	-0.167761	0.526552	Cer(d17:1/16:0)
HMDB NA	0.324718	0.105531	0.494311	1.57728	0.226853	1	0.657439	0.105531
HMDB NA	0.396307	0.526878	0.00410176	1.13322	0.689982	1	0.180426	0.526878
HMDB NA	0.101985	0.251271	0.143766	0.853391	0.417634	1	-0.228722	0.251271
HMDB NA	0.94895	0.00192059	0.00238877	0.617813	0.0103016	1	-0.694758	0.00192059
