# Supplementary material for: Characterization of Metabolic Patterns in Mouse Spermatogenesis and Its Clinical Implications in Humans
Source: Int J Mol Sci. 2025 Jan 24;26(3):1001. doi: 10.3390/ijms26031001 (PMC11816495; doi:10.3390/ijms26031001)
Supplement: Supplementary file 1 [file ijms-26-01001-s001.zip › Supplementary Table S8 Pathway enrichment analysis of differential metabolites in control group subjects.xlsx]

## Sheet: Supplementary Table S8
Supplementary Table S8 Pathway enrichment analysis of differential metabolites in control group subjects
	Total	Expected	Hits	Raw p	-log10 (P)	Holm adjust	FDR	Impact
Aspartate Metabolism	34	0.97721	5	0.0021324	2.6711	0.21111	0.21111	0.94583
Alpha Linolenic Acid and Linoleic Acid Metabolism	16	0.45986	3	0.0093023	2.0314	0.91163	0.46047	0.17778
Urea Cycle	23	0.66105	3	0.025686	1.5903	1	0.84764	0.33345
Arginine and Proline Metabolism	48	1.3796	4	0.044547	1.3512	1	1	0.30768
Oxidation of Branched Chain Fatty Acids	22	0.63231	2	0.1293	0.8884	1	1	0
Ammonia Recycling	25	0.71853	2	0.15938	0.79755	1	1	0.05733
Beta-Alanine Metabolism	26	0.74727	2	0.1697	0.77032	1	1	0.38017
Malate-Aspartate Shuttle	7	0.20119	1	0.18515	0.73247	1	1	0.14286
Biotin Metabolism	7	0.20119	1	0.18515	0.73247	1	1	0.25
Taurine and Hypotaurine Metabolism	9	0.25867	1	0.23166	0.63515	1	1	0
Histidine Metabolism	35	1.0059	2	0.26625	0.57472	1	1	0.26244
Porphyrin Metabolism	36	1.0347	2	0.27716	0.55726	1	1	0.082875
Beta Oxidation of Very Long Chain Fatty Acids	13	0.37364	1	0.31711	0.49879	1	1	0.049458
Carnitine Synthesis	16	0.45986	1	0.37509	0.42586	1	1	0
Phytanic Acid Peroxisomal Oxidation	19	0.54609	1	0.42831	0.36824	1	1	0
Pyrimidine Metabolism	54	1.552	2	0.46689	0.33079	1	1	0.0076864
Tyrosine Metabolism	55	1.5808	2	0.4767	0.32175	1	1	0
Tryptophan Metabolism	55	1.5808	2	0.4767	0.32175	1	1	0.0012478
Mitochondrial Beta-Oxidation of Long Chain Saturated Fatty Acids	24	0.68979	1	0.50743	0.29462	1	1	0
Bile Acid Biosynthesis	59	1.6957	2	0.51494	0.28824	1	1	0.012398
Phenylalanine and Tyrosine Metabolism	25	0.71853	1	0.52193	0.28238	1	1	0
Purine Metabolism	63	1.8107	2	0.55143	0.25851	1	1	0.00023849
Arachidonic Acid Metabolism	65	1.8682	2	0.56899	0.2449	1	1	0.000195
Fatty Acid Biosynthesis	33	0.94846	1	0.62401	0.20481	1	1	0.049728
Propanoate Metabolism	36	1.0347	1	0.65657	0.18272	1	1	0
Methionine Metabolism	39	1.1209	1	0.6864	0.16342	1	1	0
Fatty Acid Metabolism	40	1.1497	1	0.69578	0.15753	1	1	0
Glutamate Metabolism	45	1.2934	1	0.73874	0.13151	1	1	0
Glycine and Serine Metabolism	50	1.4371	1	0.77582	0.11024	1	1	0
