# Supplementary material for: Characterization of Metabolic Patterns in Mouse Spermatogenesis and Its Clinical Implications in Humans
Source: Int J Mol Sci. 2025 Jan 24;26(3):1001. doi: 10.3390/ijms26031001 (PMC11816495; doi:10.3390/ijms26031001)
Supplement: Supplementary file 1 [file ijms-26-01001-s001.zip › Supplementary Table S9 Pathway enrichment analysis of differential metabolites in azoospermia patients.xlsx]

## Sheet: Supplementary Table S9
Supplementary Table S9 Pathway enrichment analysis of differential metabolites in azoospermia patients
	Total	Expected	Hits	Raw p	-log10 (P)	Holm adjust	FDR	Impact
Purine Metabolism	63	1.1863	6	0.00066772	3.1754	0.066105	0.059443	0.015763
Pentose Phosphate Pathway	27	0.50842	4	0.0012009	2.9205	0.11769	0.059443	0.34604
Glycolysis	20	0.37661	3	0.0052775	2.2776	0.51191	0.17416	0.06854
Warburg Effect	49	0.9227	4	0.011103	1.9546	1	0.27479	0.0032706
Gluconeogenesis	30	0.56492	3	0.016672	1.778	1	0.33011	0.077017
Inositol Phosphate Metabolism	22	0.41427	2	0.062038	1.2073	1	1	0
Inositol Metabolism	28	0.52725	2	0.094962	1.0224	1	1	0.021918
Galactose Metabolism	31	0.58375	2	0.113	0.94692	1	1	0
Porphyrin Metabolism	36	0.6779	2	0.14487	0.83901	1	1	0.23352
Trehalose Degradation	11	0.20714	1	0.18955	0.72228	1	1	0
Glutamate Metabolism	45	0.84737	2	0.20627	0.68557	1	1	0
Phosphatidylethanolamine Biosynthesis	13	0.2448	1	0.22013	0.65732	1	1	0.5
Nucleotide Sugars Metabolism	16	0.30129	1	0.26396	0.57847	1	1	0
Carnitine Synthesis	16	0.30129	1	0.26396	0.57847	1	1	0.17647
Betaine Metabolism	18	0.33895	1	0.29187	0.53481	1	1	0
Phosphatidylcholine Biosynthesis	18	0.33895	1	0.29187	0.53481	1	1	0.21951
Glutathione Metabolism	19	0.35778	1	0.30545	0.51507	1	1	0.05178
Sulfate/Sulfite Metabolism	19	0.35778	1	0.30545	0.51507	1	1	0.36364
Phospholipid Biosynthesis	25	0.47076	1	0.38187	0.41809	1	1	0
Starch and Sucrose Metabolism	26	0.48959	1	0.3938	0.40472	1	1	0
Selenoamino Acid Metabolism	28	0.52725	1	0.41702	0.37984	1	1	0
Fructose and Mannose Degradation	28	0.52725	1	0.41702	0.37984	1	1	0.20391
Amino Sugar Metabolism	31	0.58375	1	0.45028	0.34652	1	1	0.041667
Sphingolipid Metabolism	36	0.6779	1	0.50174	0.29952	1	1	0
Methionine Metabolism	39	0.73439	1	0.53039	0.2754	1	1	0
Arachidonic Acid Metabolism	65	1.224	1	0.72113	0.14199	1	1	0
